# Supplementary material for: The genetic variation in drought resistance in eighteen perennial ryegrass varieties and the underlying adaptation mechanisms
Source: BMC Plant Biol. 2023 Sep 26;23:451. doi: 10.1186/s12870-023-04460-z (PMC10521523; doi:10.1186/s12870-023-04460-z)
Supplement: Supplementary file 2 — Supplementary Material 2 [file 12870_2023_4460_MOESM2_ESM.xlsx]

## Sheet: Sheet1
Table S1. The original and standardized values of each trait for PCA
Variety	WLR	RWC	SR30	SR20	GR50	GR40	W50	W40	ZWLR	ZRWC	ZSR30	ZSR20	ZGR50	ZGR40	ZW50	ZW40	PC1	PC2	PC3	PCA
Banfield	22.8559	50.4008	65.5625	54.6875	96.3768	76.2772	75.9358	69.8529	-1.12333	0.02186	1.05448	-0.17173	1.51492	2.0907	1.92399	1.64923	3.58	-1.14	0.18	1.39
Bense	27.9025	48.1832	54.5625	20.3125	53.2435	21.818	67.9949	64.5244	0.6587	-0.09771	0.25606	-1.67098	-0.64995	-1.21456	1.03115	1.04461	-0.57	-1.25	2.3	-0.16
Charging	30.9408	27.74	34.375	41.875	50.8822	36.0975	43.018	41.0661	1.73155	-1.19999	-1.20923	-0.73054	-0.76846	-0.3479	-1.7771	-1.61717	-3.3	-0.45	-1.27	-1.81
Manor	26.2566	74.1925	61.5	66.875	41.7655	26.1491	56.2441	46.9953	0.07749	1.30468	0.75961	0.35982	-1.22603	-0.9517	-0.29003	-0.94439	-0.89	1.93	0.94	0.19
Pinnacle III	24.3616	32.68	57.5625	63.4375	100.521	46.5536	62.9464	58.7612	-0.59165	-0.93363	0.47381	0.20989	1.72291	0.2867	0.46354	0.39067	1.47	-0.78	-0.68	0.38
Winterset	30.021	27.5468	37.625	25.25	58.5554	21.1098	64.5161	59.7278	1.40677	-1.2104	-0.97333	-1.45563	-0.38334	-1.25754	0.64002	0.50035	-1.65	-2.16	1.08	-1.06
Turquoise	24.4537	63.6599	62.5	66.5625	71.3739	42.2457	55.8366	54.572	-0.55912	0.73677	0.8322	0.34619	0.26002	0.02524	-0.33586	-0.08467	0.64	1.09	0.1	0.55
Spike	28.5888	67.7645	29.6875	40.9375	65.5141	22.5426	62.7907	59.6195	0.90104	0.95809	-1.54947	-0.77143	-0.03409	-1.17058	0.44603	0.48806	-0.94	-0.92	1.2	-0.44
Medal	21.3712	38.1598	40.3125	91.8125	84.3503	67.484	64.3729	61.5427	-1.64761	-0.63816	-0.77826	1.44745	0.9113	1.55701	0.62392	0.70629	2.31	-0.51	-1.7	0.65
Sword	26.103	34.0079	59.375	69.6875	60.1765	34.6835	59.2265	57.1639	0.02327	-0.86203	0.60537	0.48248	-0.30198	-0.43372	0.04529	0.20943	-0.06	0.08	0.08	0
Lvshen	25.5127	75.7172	50	92.875	68.5534	33.4142	52.1408	47.0029	-0.18517	1.38689	-0.0751	1.49379	0.11846	-0.51076	-0.75139	-0.94353	-0.16	1.97	-0.51	0.29
Lvtuo	28.9773	30.5338	45.125	52.1875	48.4998	34.2452	57.4906	52.294	1.03822	-1.04935	-0.42895	-0.28077	-0.88803	-0.46032	-0.14988	-0.34315	-1.58	-0.64	-0.02	-0.86
Neruda	26.8605	35.9648	43.125	68.125	83.9028	49.454	55.0406	54.4612	0.29076	-0.75651	-0.57412	0.41434	0.88884	0.46273	-0.42536	-0.09725	0.02	-0.58	-1.27	-0.33
Fan	25.8357	50.6645	48.4375	54.6875	70.3097	62.2605	47.5856	41.9666	-0.07111	0.03608	-0.18852	-0.17173	0.20661	1.23999	-1.26355	-1.51498	-0.6	0.64	-1.7	-0.41
Lightning	26.9194	64.799	75	85.9375	32.0397	24.8045	45.6612	47.0041	0.31156	0.79819	1.7395	1.19122	-1.71416	-1.0333	-1.47992	-0.94338	-1.33	3	0.51	0.16
Sopin	20.2875	74.2802	67.1875	90.625	98.4089	57.2017	74.0891	71.6599	-2.03025	1.3094	1.17243	1.39566	1.61691	0.93296	1.71635	1.85427	4.25	0.54	0.56	2.14
Thaigress	27.3658	29.3596	26.5625	42.8125	57.5749	47.165	55.2165	48.2283	0.46917	-1.11266	-1.77629	-0.68965	-0.43255	0.32381	-0.40557	-0.80448	-1.57	-1.3	-1.15	-1.19
Zuilv	24.054	74.2631	60.125	26.5625	49.4293	49.4293	58.7202	59.2848	-0.70027	1.30848	0.65981	-1.39839	-0.84138	0.46124	-0.01164	0.45009	0.38	0.48	1.35	0.5
