# Supplementary material for: The genetic variation in drought resistance in eighteen perennial ryegrass varieties and the underlying adaptation mechanisms
Source: BMC Plant Biol. 2023 Sep 26;23:451. doi: 10.1186/s12870-023-04460-z (PMC10521523; doi:10.1186/s12870-023-04460-z)
Supplement: Supplementary file 3 — Supplementary Material 3 [file 12870_2023_4460_MOESM3_ESM.xlsx]

## Sheet: differ_annotation
Table S2. DEGs up- or down-regulated in ‘Sopin’ in transcriptome analysis
Gene_ID	Charging1	Charging2	Charging3	Sopin1	Sopin2	Sopin3	log2FoldChange	pvalue	padj
g10004_i0	7.63132	7.21286	7.71491	9.16775	9.16312	8.51792	1.44915	1.84294e-05	0.000187307
g10010_i0	0	0	0	5.53053	6.24121	4.26132	7.97479	3.63871e-06	4.317e-05
g100159_i0	7.13005	7.94791	7.18295	0	0	0	-9.93016	1.22172e-13	6.13174e-12
g10024_i0	5.65298	0	3.975	8.40594	8.64412	9.0748	4.31513	5.27247e-05	0.000478354
g10025_i0	0	0	0	8.25162	7.98124	6.29935	10.1722	8.83071e-13	3.8374e-11
g10028_i0	0	0	0	8.21391	7.65116	7.52185	10.2722	2.96471e-15	2.04355e-13
g100392_i0	8.9632	9.30161	8.23079	0	0	0	-11.3616	7.29856e-19	1.03806e-16
g100394_i0	7.832	8.03991	7.94496	6.6761	6.12732	6.14321	-1.61455	4.95686e-06	5.70027e-05
g10056_i0	3.44141	0	0	8.98949	9.40022	8.02531	7.18757	2.10131e-11	7.0878e-10
g100605_i0	0	0	0	4.62027	5.49257	3.47228	7.14596	0.000268745	0.00202758
g10062_i0	0	0	0	7.37644	7.86168	6.79536	9.85101	3.48078e-13	1.62293e-11
g10075_i0	0	0	0	6.60503	6.52224	5.7143	8.76506	2.09741e-09	4.74875e-08
g100815_i0	5.76189	6.08894	5.25941	3.1481	3.11371	3.71349	-2.51314	0.000530579	0.00367676
g100825_i0	5.4069	5.83014	5.4002	0	0	0	-7.99648	4.30606e-07	6.21856e-06
g10083_i0	10.1994	10.5555	9.71144	0	0	0	-12.662	1.62048e-24	6.4726e-22
g10102_i0	0	0	0	7.48335	7.5068	5.37134	9.50664	3.37455e-10	8.92143e-09
g101048_i0	0	0	0	4.62027	4.98296	2.81948	6.77937	0.00135391	0.00824787
g101068_i0	5.11002	5.30801	4.06236	0	0	0	-7.33929	5.73178e-05	0.000516119
g101250_i0	7.18975	7.31767	4.22266	0	2.53233	0	-6.05588	3.44031e-05	0.000327904
g10129_i0	1.98515	0	0	6.57559	7.05601	5.0581	6.44388	1.8532e-06	2.35051e-05
g10140_i0	0	0	0	8.68628	8.56976	10.0976	11.7454	1.00823e-18	1.38866e-16
g10144_i0	0	0	0	6.70357	6.78266	7.21371	9.35629	5.92684e-12	2.21418e-10
g101519_i0	4.44051	4.66613	3.882	0	0	0	-6.76107	0.000691277	0.00463472
g10157_i0	7.90506	9.32694	2.30062	2.3023	3.11371	0	-6.24902	1.67791e-05	0.00017214
g10159_i0	6.2842	7.63779	7.50484	5.29797	5.22367	5.62856	-1.88766	0.000730715	0.00485029
g10163_i0	8.85365	9.83695	9.26338	11.2066	11.197	11.1872	1.8238	2.02177e-09	4.5992e-08
g10167_i0	0	0	0	10.5097	10.3333	9.21623	12.5711	5.89881e-23	1.75612e-20
g101693_i0	5.76189	6.02284	6.10298	2.3023	2.27144	4.01325	-3.01797	0.000424703	0.00302518
g10181_i0	1.57177	0	0	8.60119	8.6021	7.29017	8.87165	1.25999e-13	6.31723e-12
g10183_i0	0	0	4.83222	8.59753	8.37558	7.26197	4.98286	0.000599013	0.00408818
g10185_i0	0	0	0	6.29766	6.25934	4.92055	8.37786	1.2001e-07	1.92381e-06
g10187_i0	11.5519	11.178	10.9333	12.8787	12.8964	12.5097	1.52896	7.61724e-10	1.87136e-08
g101920_i0	4.62482	5.38019	3.67582	0	0	0	-7.13193	0.000227899	0.001759
g10194_i0	3.68214	0	0	9.48918	9.62668	8.52585	7.30617	6.99455e-05	0.000615826
g10206_i0	9.57452	9.65979	9.33749	10.6514	10.6957	10.5849	1.11562	3.27829e-09	7.11324e-08
g10226_i0	5.33821	4.6072	3.78259	8.14041	8.13158	6.94475	3.17539	4.11938e-07	5.97054e-06
g102363_i0	4.22914	5.06689	3.14623	0	0	0	-6.74317	0.00133596	0.0081551
g10247_i0	7.17997	7.50688	7.61007	4.62027	5.49257	5.50567	-2.21233	2.52744e-06	3.10702e-05
g10248_i0	0	0	0	7.18504	7.80107	5.22321	9.51993	6.93396e-10	1.71581e-08
g10249_i0	0	0	0	6.60503	7.34638	5.40611	9.09204	2.25214e-09	5.06082e-08
g10252_i0	10.6022	10.1969	10.2189	11.4101	11.3359	11.9493	1.24087	3.67299e-06	4.35229e-05
g10259_i0	0	0	0	8.66897	9.1486	7.10149	10.9805	1.80526e-15	1.29146e-13
g10262_i0	0	0	0	6.84599	6.856	4.65743	8.84933	3.58497e-08	6.3712e-07
g10272_i0	5.59528	5.95355	6.12344	7.2702	7.53685	7.18396	1.44662	0.00026257	0.00198819
g102777_i0	3.88839	6.17262	4.61825	0	0	0	-7.64365	4.40146e-05	0.000408347
g102789_i0	5.19016	5.57729	7.33103	0	0	0	-8.80288	6.39262e-08	1.08156e-06
g102989_i0	3.15231	2.60432	3.882	6.12551	6.10743	4.92055	2.63472	0.00145068	0.00874514
g10298_i0	0	0	0	6.51484	6.94833	4.96787	8.79194	2.14046e-08	3.98426e-07
g102999_i0	0	0	0	7.36788	6.8198	0	8.9748	0.000168116	0.00134456
g10333_i0	2.30608	0	0	8.20912	8.2811	7.25244	7.57484	3.44035e-14	1.93999e-12
g10342_i0	8.8413	8.60434	8.10269	10.1403	10.292	10.1344	1.64562	2.45555e-09	5.47174e-08
g103443_i0	0	0	0	4.43598	5.39751	4.01325	7.13152	0.000179564	0.00142636
g1034_i0	0	0	0	6.29766	6.32969	6.9913	9.01166	1.98193e-10	5.45641e-09
g10362_i0	0	0	0	5.85848	7.07662	5.5988	8.76336	1.15892e-08	2.27377e-07
g10370_i0	6.59508	6.79117	5.64627	8.11506	8.10174	9.21133	2.16558	3.45571e-05	0.000329165
g10373_i0	0	0	0	8.89731	9.27433	7.80197	11.2278	1.61312e-17	1.72972e-15
g10375_i0	5.62442	7.24221	5.22195	0	0.96865	0	-7.79712	5.59246e-07	7.88853e-06
g10384_i0	6.56534	6.54651	6.96221	7.67598	8.32911	8.27147	1.42494	0.00012849	0.00105855
g103868_i0	5.4069	4.41442	4.36691	0	0	0	-7.22907	9.58051e-05	0.000814624
g10390_i0	0	0	0	7.37644	7.58078	6.92091	9.75976	2.16207e-13	1.03734e-11
g103941_i0	4.37343	5.69517	4.43397	0	0	0	-7.39229	5.65826e-05	0.00051017
g103999_i0	0	0	0	4.93041	5.10833	4.53708	7.27848	4.53296e-05	0.000419439
g1039_i0	9.80832	9.91039	9.47519	8.25162	8.34619	8.76899	-1.27186	4.36541e-06	5.07737e-05
g10409_i0	4.78823	4.92932	5.52848	8.08925	7.94808	7.3716	2.75119	2.54723e-09	5.66024e-08
g104126_i0	7.01374	8.38507	4.06236	1.9816	2.53233	0	-5.94056	3.59717e-06	4.27407e-05
g104134_i0	4.0688	6.49867	4.7292	0	0	0	-7.91252	1.55944e-05	0.00016102
g10433_i0	6.47224	6.00011	6.84391	8.63369	8.57339	7.38037	1.83103	0.000255978	0.00194288
g10438_i0	8.99701	8.90579	8.45317	6.29766	6.36362	5.10118	-2.79745	7.56896e-10	1.86141e-08
g104459_i0	5.47246	4.77723	3.67582	0	0	0	-7.23281	0.000153887	0.00124342
g10455_i0	11.3443	11.0859	11.0949	6.27951	6.25934	8.50995	-3.75413	7.05446e-10	1.74257e-08
g10457_i0	6.60972	7.9831	7.33103	8.81782	8.76964	8.98852	1.45324	0.000672523	0.00452861
g10460_i0	9.48601	9.27582	8.87725	8.29291	8.02431	8.02531	-1.11753	9.4451e-05	0.000804824
g10464_i0	0	0	0	8.18496	8.04013	5.89654	10.1202	5.52822e-12	2.07496e-10
g10467_i0	9.5949	10.0593	9.56019	10.6283	10.5696	11.5499	1.23409	0.000552388	0.00381176
g10485_i0	0	0	0	7.6829	7.80725	6.31774	9.84931	2.2424e-12	9.13175e-11
g105064_i0	0	0	0	3.56245	4.58305	4.71403	6.74877	0.000844168	0.0054878
g10509_i0	8.15016	11.3423	4.22266	0	0	0	-12.3821	4.94122e-06	5.68365e-05
g105143_i0	0	0	0	4.36892	4.89289	3.47228	6.73542	0.000991654	0.00631309
g10527_i0	0	0	0	7.56051	7.37161	7.21371	9.83077	5.48337e-14	2.95972e-12
g10531_i0	8.38537	8.31314	8.15332	0	0	2.33325	-7.8847	3.2508e-19	5.01011e-17
g10534_i0	7.72845	8.50695	7.72163	0	0	0	-10.4968	8.2231e-16	6.44022e-14
g10536_i0	0	0	0	6.88252	7.5294	6.78219	9.54441	2.292e-12	9.29911e-11
g10552_i0	15.6983	13.3025	15.9737	11.5481	11.515	10.4827	-4.11814	9.70372e-12	3.47615e-10
g10554_i0	6.51954	7.16258	7.19266	8.76989	8.76964	8.34052	1.65856	2.27603e-06	2.82257e-05
g10561_i0	0	0	0	8.23759	8.55882	7.53762	10.6167	4.01408e-16	3.37301e-14
g10564_i0	0	0	0	6.82112	7.5294	6.6139	9.48318	6.10685e-12	2.27257e-10
g10570_i0	0	2.34051	0	9.69484	9.53101	9.28557	9.10074	4.13101e-29	3.0938e-26
g105957_i0	6.7877	6.51479	2.56276	0	0	0	-8.56057	6.27534e-06	7.07227e-05
g10603_i0	8.073	7.52291	8.21658	3.88396	4.79682	5.74179	-3.00731	4.86302e-07	6.94339e-06
g10608_i0	7.17997	7.92999	8.38278	6.49925	6.00366	6.28074	-1.64983	0.00043645	0.00309918
g10616_i0	6.87515	8.21787	6.54345	0	0	0	-9.86346	6.36806e-12	2.36061e-10
g106186_i0	3.88839	5.57729	3.882	0	0	0	-7.09727	0.000363226	0.00264265
g106208_i0	0	0	0	4.50006	5.02597	3.01237	6.7794	0.00119864	0.00742753
g10628_i0	3.88839	5.51454	1.56723	6.74383	6.86787	8.35394	3.18108	0.0016856	0.00993633
g10630_i0	0	0	0	7.2517	7.67162	5.40611	9.49388	3.59719e-10	9.45268e-09
g106452_i0	0	0	0	4.78366	4.84565	2.59675	6.75687	0.00167498	0.00988472
g106485_i0	0	0	0	4.22465	4.58305	3.71349	6.58767	0.00140022	0.00848578
g10653_i0	8.99701	8.99756	4.92838	0	0	0	-10.9178	8.3092e-12	3.00127e-10
g10654_i0	6.35545	5.60768	5.33152	8.64436	8.18475	6.76889	2.24724	0.000295238	0.00220248
g10655_i0	6.59508	6.96552	7.64587	4.14672	4.46298	5.14301	-2.53979	1.5759e-05	0.000162474
g10668_i0	6.30234	5.85568	6.646	9.02259	9.13393	8.82146	2.70971	9.77618e-16	7.50933e-14
g10679_i0	8.65617	8.89966	8.16816	0	0	0	-11.0692	2.26361e-18	2.85518e-16
g106908_i0	0	0	0	4.50006	4.98296	3.71349	6.87408	0.000508879	0.00354573
g10695_i0	0	0	0	5.80874	7.09693	5.37134	8.71963	2.74194e-08	4.9971e-07
g10700_i0	9.56515	10.3051	10.239	8.60484	8.48367	9.29023	-1.23628	0.000564264	0.0038809
g107138_i0	5.06822	6.02284	5.46577	0	0	0	-8.00904	6.64062e-07	9.2129e-06
g107148_i0	0	0	0	4.56141	5.39751	4.10077	7.18626	0.000125245	0.00103485
g1071_i0	5.33821	4.48158	6.84391	8.04697	7.54427	8.98565	2.45037	0.000728307	0.00483631
g10723_i0	5.95776	6.83034	6.5735	7.87034	7.80107	8.34052	1.53698	0.000203482	0.00159349
g1073_i0	9.18232	8.89966	8.97055	0	0	0	-11.4871	1.10222e-20	2.21048e-18
g10744_i0	8.98021	9.37851	9.79512	10.6785	10.7123	10.6971	1.27442	3.66255e-06	4.3412e-05
g10767_i0	0	0	0	8.84584	8.67485	7.69354	10.9327	5.46956e-17	5.41655e-15
g10769_i0	11.5193	11.685	11.9431	12.8666	12.8853	13.4493	1.36724	8.26027e-08	1.36667e-06
g10772_i0	9.85209	10.4036	10.015	11.5491	11.4864	11.9515	1.56919	1.0506e-09	2.50778e-08
g10792_i0	7.70818	6.84317	7.58078	9.07086	9.05566	9.36726	1.75287	3.37477e-07	4.99709e-06
g10798_i0	0	0	0	7.66204	7.76978	6.87199	9.92878	1.20138e-13	6.0487e-12
g108085_i0	4.22914	4.97665	4.06236	0	0	0	-6.88095	0.000444984	0.00315326
g10812_i0	8.25169	9.4283	3.67582	0	3.11371	0	-7.02642	4.86875e-06	5.61511e-05
g10816_i0	7.19947	8.1264	7.81264	5.33357	5.14781	6.16368	-2.16671	2.45695e-05	0.000242813
g10817_i0	0	0	0	6.85827	6.75736	7.3539	9.4533	3.10746e-12	1.22587e-10
g108314_i0	6.51954	6.59281	3.14623	1.56862	0	0	-6.6253	7.40566e-05	0.000647384
g10834_i0	0	0	0	7.59025	7.95366	7.15358	10.0455	2.58445e-14	1.49068e-12
g10842_i0	0	0	0	9.17513	8.85858	7.56095	11.1278	8.0611e-17	7.74302e-15
g10843_i0	7.2657	8.64152	8.56957	5.99817	4.58305	6.16368	-2.57136	3.01316e-05	0.000291766
g10851_i0	0	0	0	10.3688	10.2631	11.3733	13.21	1.10803e-25	5.20676e-23
g108571_i0	2.30608	0	2.78451	5.33357	5.22367	5.62856	3.65353	0.00152656	0.00912791
g10860_i0	6.89919	7.28983	7.09245	4.62027	4.79682	4.7685	-2.41672	3.84118e-08	6.78627e-07
g10865_i0	9.80832	10.0812	10.4541	8.72031	8.46034	8.89062	-1.44021	3.20849e-07	4.76856e-06
g10866_i0	0	0	0	9.10732	8.99201	10.174	11.9772	1.30214e-20	2.60053e-18
g10869_i0	6.98032	7.4825	6.88043	0	0	0	-9.5962	9.5348e-13	4.13053e-11
g108744_i0	0	0	0	4.50006	4.02787	4.10077	6.59604	0.00122347	0.0075648
g108858_i0	5.26608	4.88038	4.36691	0	0	0	-7.30131	5.11153e-05	0.000465692
g10885_i0	6.58029	7.84964	6.60294	1.56862	0	4.47292	-4.18542	0.000995797	0.00633606
g1088_i0	0.990117	1.01164	0.986719	7.67598	7.86761	8.03089	7.86706	8.89923e-17	8.44652e-15
g10892_i0	9.88256	9.98462	9.92171	11.2174	11.2586	12.2777	1.74385	5.25407e-07	7.43748e-06
g10897_i0	7.5577	6.89336	5.90449	4.43598	4.84565	4.01325	-2.51773	0.00016727	0.00133847
g10902_i0	7.70136	8.46607	4.78163	2.3023	0	3.71349	-5.19529	2.77743e-05	0.000271075
g10904_i0	0	0	0	7.57546	7.57355	7.84696	10.1144	3.84177e-15	2.59352e-13
g10918_i0	7.25642	6.97721	6.10298	3.1481	4.69389	3.92009	-2.87631	3.76439e-05	0.00035483
g10922_i0	3.15231	2.01743	2.30062	7.1555	7.09693	8.4653	5.40277	3.47309e-13	1.62092e-11
g10939_i0	5.59528	6.17262	6.5883	7.717	8.14628	8.69006	2.08012	1.02972e-05	0.000110911
g10945_i0	6.17026	6.39796	7.01791	4.62027	5.14781	4.65743	-1.78125	0.00138954	0.00843062
g10977_i0	10.2931	10.515	9.89369	11.7707	11.8318	11.615	1.48655	2.59572e-10	6.97787e-09
g10985_i0	10.0716	9.32922	9.29754	8.57911	8.33768	7.97986	-1.29572	0.0002101	0.00163852
g11002_i0	0	0	0	10.3912	10.2942	8.88138	12.4482	7.71151e-22	1.86677e-19
g11008_i0	6.87515	7.64513	7.56591	4.62027	4.39898	3.18249	-3.28149	4.54832e-08	7.92748e-07
g11015_i0	0	0	0	9.11501	9.32687	6.88438	11.2229	2.12297e-15	1.51198e-13
g11016_i0	4.22914	8.51097	6.03981	1.56862	3.265	2.01061	-5.03232	2.2808e-05	0.000227185
g11017_i0	6.60972	7.08911	6.84391	0	0	0	-9.31561	7.76894e-12	2.82529e-10
g11019_i0	0	0	0	6.31557	7.16586	6.12245	9.04516	3.59327e-10	9.44756e-09
g1101_i0	0	0	0	7.04169	7.55164	6.33588	9.4992	1.08705e-11	3.85665e-10
g11020_i0	10.2586	10.1576	9.81883	11.2486	11.1418	12.1661	1.50681	1.46585e-05	0.000152341
g11023_i0	9.18477	8.49886	9.19253	10.0456	9.91395	10.0829	1.02397	0.000276526	0.00207941
g11026_i0	10.1056	9.90275	10.5346	7.04169	7.18496	7.11206	-3.10063	3.32157e-29	2.56784e-26
g11047_i0	2.30608	0	0	6.16558	6.60967	7.16378	6.28851	1.05918e-07	1.71512e-06
g110547_i0	3.56679	4.92932	4.36691	0	0	0	-6.78791	0.000804655	0.0052668
g11064_i0	10.1811	10.8679	10.2213	12.0249	11.8585	13.2115	2.04056	1.68111e-06	2.14873e-05
g11073_i0	0	0	0	9.33959	9.51977	8.98565	11.7466	2.03974e-21	4.61164e-19
g1108_i0	7.2657	6.00011	8.39546	9.55853	9.60024	9.17901	1.93313	0.000982616	0.00626464
g11092_i0	8.68412	8.23257	8.20702	9.64964	9.65778	9.68477	1.27483	2.30895e-07	3.50666e-06
g11104_i0	2.79037	0	0	8.54913	8.64412	7.04745	7.24939	1.35877e-11	4.76138e-10
g11106_i0	6.82583	7.89961	7.93921	5.80874	4.63953	5.84678	-2.13423	0.00023336	0.00179566
g11107_i0	0	0	0	7.9642	7.74425	8.37603	10.4972	2.77807e-16	2.40353e-14
g1110_i0	9.69272	9.05106	9.6154	6.64809	6.95947	7.97408	-2.17718	1.27828e-06	1.66674e-05
g11117_i0	7.54251	7.45769	6.36595	8.46734	8.32482	10.7318	2.42504	0.000619375	0.00421096
g111325_i0	0	0	0	3.67776	5.36438	4.10077	6.9564	0.000523412	0.00363469
g11136_i0	0	0	0	8.80202	8.85262	8.92699	11.3088	4.23615e-20	7.54806e-18
g11137_i0	7.89314	8.55451	9.15327	6.73054	6.8198	7.59149	-1.52896	0.0014521	0.00875147
g11138_i0	5.59528	6.11032	6.10298	4.06434	3.265	3.18249	-2.49789	0.000295078	0.00220199
g11142_i0	0	0	0	7.78288	7.5219	6.24276	9.7627	4.54678e-12	1.74067e-10
g11146_i0	10.7754	9.77304	10.818	9.10217	9.04001	9.72664	-1.20617	0.00162873	0.00964977
g11147_i0	8.85365	8.89966	8.72157	7.2702	7.28573	7.30866	-1.54469	7.53079e-11	2.26164e-09
g11148_i0	8.74176	8.61933	7.92179	9.4246	9.48166	9.85961	1.13403	0.000556522	0.00383587
g11152_i0	4.0688	0	0	8.6479	8.61976	7.14331	5.88366	7.1975e-06	8.02568e-05
g11201_i0	0	0	0	8.3592	8.55882	9.12785	11.1668	1.25231e-18	1.67199e-16
g11203_i0	7.06778	7.79788	6.93931	0	0	0	-9.77829	4.68522e-13	2.13467e-11
g11208_i0	9.29308	9.30161	9.28851	7.91803	7.91985	8.06936	-1.32719	1.45223e-10	4.11187e-09
g11212_i0	0	0	0	9.18978	9.44052	7.41493	11.3639	9.39661e-17	8.86592e-15
g11230_i0	0	0	0	7.44316	7.99213	7.14331	10.0128	4.44582e-14	2.45281e-12
g11233_i0	0	0	0	10.7051	10.6301	8.94779	12.7363	2.86729e-22	7.31021e-20
g11245_i0	9.02186	9.61935	9.10779	10.7152	10.5046	12.1626	2.05631	2.12482e-05	0.000213287
g11252_i0	8.39385	8.73395	9.41006	7.08412	6.75736	7.29017	-1.85725	3.27697e-06	3.91953e-05
g112545_i0	3.44141	6.59281	3.67582	0	0	0	-7.75445	0.000140231	0.00114524
g11255_i0	0	0	0	7.5454	8.15599	2.81948	9.76069	6.96911e-08	1.17082e-06
g11256_i0	0	0	0	8.27012	7.99213	5.0581	10.079	1.24951e-10	3.591e-09
g112795_i0	0	0	0	6.45143	5.8684	3.18249	8.11369	1.21879e-05	0.0001291
g11283_i0	0	0	0	9.66545	9.86741	3.47228	11.6421	3.04057e-06	3.66266e-05
g11296_i0	8.88409	9.21545	9.10265	8.09963	8.05578	7.87205	-1.06411	1.21141e-05	0.00012846
g11316_i0	0	0	0	7.83351	7.63736	7.59902	10.1371	2.80756e-15	1.95028e-13
g11329_i0	5.93468	4.97665	5.83176	8.15043	7.87938	7.36277	2.21554	3.6851e-06	4.36448e-05
g11332_i0	7.57273	8.27578	3.14623	2.56451	0	2.59675	-5.67051	2.71987e-05	0.000266162
g11339_i0	8.63843	8.89659	8.35277	10.6408	10.6915	11.2254	2.23438	5.55724e-15	3.58981e-13
g11359_i0	6.37272	6.46587	6.39989	8.00894	8.388	8.21376	1.81081	3.25776e-09	7.07511e-08
g113633_i0	0	0	0	5.40226	4.98296	3.71349	7.25855	0.000119941	0.000996338
g11366_i0	6.33796	9.53294	4.22266	0	0	0	-10.5919	3.38111e-09	7.30658e-08
g11370_i0	3.44141	4.77723	2.78451	6.22367	6.38029	6.48971	2.53991	0.000911924	0.00586389
g11402_i0	0	0	0	6.71712	6.93711	5.29917	8.91076	4.36039e-09	9.21573e-08
g11410_i0	0	6.04521	4.97416	9.06558	9.06084	7.33597	3.68615	0.00149933	0.00898865
g114111_i0	5.44005	6.32668	3.67582	0	0	0	-7.94234	1.23064e-05	0.000130183
g11413_i0	7.17013	7.23249	6.46547	8.77637	8.86452	7.74199	1.55502	0.000720573	0.00479758
g11420_i0	10.1786	10.9142	10.2105	11.4441	11.4204	11.6024	1.01553	0.000248262	0.0018918
g11421_i0	10.2862	10.2484	9.65107	10.9549	10.9892	11.5977	1.12305	0.000254293	0.00193192
g11436_i0	6.91107	8.61933	8.46924	5.95309	6.10743	6.20376	-2.10113	0.000131534	0.00108103
g11438_i0	0	0	0	8.90028	8.84663	7.3539	10.9672	3.49248e-16	2.95756e-14
g114591_i0	4.73579	5.83014	3.14623	0	0	0	-7.36409	0.000200028	0.0015707
g11473_i0	8.41902	8.49481	8.03411	6.90636	6.60967	6.6722	-1.60356	4.63059e-07	6.64717e-06
g11480_i0	0	0	3.882	7.36788	8.00831	8.06936	5.64296	1.04829e-05	0.000112734
g114851_i0	4.5046	6.89336	5.10337	0	0	0	-8.31635	1.76908e-06	2.25096e-05
g11490_i0	7.49598	8.86863	7.78721	6.56064	6.62373	6.68642	-1.56303	0.00141461	0.00855999
g115125_i0	7.75504	8.34054	7.77433	9.42254	9.30521	8.78559	1.21686	0.000295501	0.00220377
g11513_i0	10.0136	9.84972	9.84371	11.3002	11.1449	10.8004	1.19293	5.18962e-08	8.95083e-07
g11519_i0	6.91107	7.95384	6.8924	5.75723	5.74512	5.33571	-1.73753	0.00090785	0.00584204
g11536_i0	7.73515	8.20302	7.63166	6.59038	6.42918	6.10139	-1.50171	7.3231e-05	0.000640839
g11566_i0	0	0	0	9.24459	9.06084	8.30871	11.3721	3.87466e-19	5.8397e-17
g11584_i0	0	0	0	7.17526	7.35484	6.24276	9.43912	1.48133e-11	5.14504e-10
g11596_i0	0	0	0	7.44316	7.33787	6.45691	9.5821	3.20099e-12	1.25759e-10
g11618_i0	10.4324	10.3132	10.744	9.44713	9.47585	9.29488	-1.10118	4.0795e-07	5.92349e-06
g11620_i0	9.16508	9.62494	9.16071	7.53014	7.63736	6.29935	-2.07156	2.25227e-06	2.79528e-05
g11630_i0	0	0	0	7.18504	7.86168	5.79524	9.61603	7.19733e-11	2.1761e-09
g11632_i0	0	0	0	6.74383	7.15621	6.89666	9.38111	3.65289e-12	1.42116e-10
g11633_i0	0	0	0	7.40183	7.5294	6.74192	9.70448	5.57465e-13	2.51127e-11
g11642_i0	7.30222	8.43252	8.441	5.59063	5.55264	6.2234	-2.34587	2.54416e-06	3.12597e-05
g11647_i0	0	0	0	6.71712	6.67868	6.14321	8.97062	1.9446e-10	5.35671e-09
g11653_i0	9.90351	9.40902	9.97334	8.27928	8.32482	7.49787	-1.70588	8.52684e-07	1.15127e-05
g116688_i0	3.68214	5.19248	5.22195	0	0	0	-7.26983	0.00011637	0.000969869
g11672_i0	6.83832	6.66682	7.17317	8.2609	8.49902	8.38478	1.48398	1.40451e-06	1.82093e-05
g11673_i0	0	0	0	7.81473	7.40458	5.89654	9.68307	2.90086e-11	9.56925e-10
g11676_i0	0	0	0	7.17526	6.71855	7.86582	9.77253	9.9124e-13	4.28028e-11
g11679_i0	10.0808	10.4661	9.29303	11.4572	11.4743	12.7755	2.02041	1.72386e-05	0.000176477
g11708_i0	8.32008	8.48256	8.27261	7.03089	6.00366	7.30866	-1.48926	0.000724332	0.00481725
g11725_i0	5.11002	4.88038	4.83222	8.23759	8.61624	7.74878	3.34057	4.62557e-15	3.06226e-13
g11728_i0	0	0	0	7.22351	7.71169	6.40628	9.64996	4.24685e-12	1.63236e-10
g11730_i0	0	0	0	6.0843	6.70538	4.10077	8.40773	8.67722e-07	1.16894e-05
g11742_i0	6.50395	6.72341	6.29558	7.49125	7.79486	7.97986	1.26035	0.00041575	0.00297023
g11745_i0	10.0382	10.53	10.3143	11.8789	11.8883	11.6571	1.50473	2.25055e-12	9.15715e-11
g11752_i0	0	0	0	10.9915	10.86	7.86582	12.8756	1.49244e-19	2.40855e-17
g11756_i0	7.02471	7.90574	7.52805	5.46782	6.12732	5.9681	-1.66616	0.000312657	0.00231408
g11762_i0	0	0	0	6.78299	7.83774	6.14321	9.53306	5.22769e-11	1.62918e-09
g11769_i0	8.14514	8.42401	7.68769	9.06558	8.95354	9.67411	1.15337	0.00126756	0.00779315
g1176_i0	8.53481	8.38945	9.05018	10.388	10.4154	12.2147	2.59577	1.45503e-06	1.88083e-05
g11780_i0	7.16021	8.18299	8.15332	6.12551	4.98296	6.42336	-1.95757	0.000547615	0.00378318
g1181_i0	9.05434	9.82083	9.40589	7.50693	7.46834	8.32697	-1.64104	2.46647e-05	0.000243653
g11822_i0	8.48007	8.68847	8.39966	7.18504	7.07662	6.6287	-1.55218	7.42123e-07	1.0166e-05
g11826_i0	0	0	0	8.50296	8.69164	7.28083	10.7248	1.07879e-15	8.16866e-14
g118299_i0	5.26608	5.69517	2.30062	0	0	0	-7.40911	0.000342095	0.00250603
g11838_i0	7.17997	7.77128	6.78091	0	0	0	-9.76008	6.59485e-13	2.94044e-11
g11845_i0	7.72173	8.63785	8.7013	10.4048	10.5291	10.6652	2.12288	1.39938e-10	3.98299e-09
g11847_i0	11.0053	9.13168	11.0239	8.09445	8.0967	6.6287	-2.86821	1.24366e-06	1.62425e-05
g11859_i0	0	0	0	7.82727	8.07639	8.16383	10.4743	1.4689e-16	1.33092e-14
g1185_i0	0	0	0	9.12012	9.18464	7.15358	11.1849	5.81018e-16	4.68047e-14
g1186_i0	9.28169	10.2876	10.3054	11.9183	11.6358	11.4341	1.64692	1.4453e-06	1.87127e-05
g11872_i0	7.94603	8.07296	8.52797	4.43598	3.94065	5.87187	-3.25433	1.36296e-07	2.16032e-06
g11885_i0	8.0517	10.2423	8.33972	5.64833	6.00366	7.55322	-2.58751	0.000579717	0.00397583
g11895_i0	5.4069	5.69517	5.9961	7.9413	7.38819	6.56857	1.70417	0.00161631	0.00958433
g11904_i0	0	0	0	7.5454	7.91414	7.6794	10.1648	2.70586e-15	1.88509e-13
g11917_i0	0	0	0	7.87034	7.71169	8.12261	10.3559	5.1217e-16	4.20356e-14
g11923_i0	10.1401	10.7366	9.96486	8.41012	8.40846	9.09891	-1.64471	2.58527e-06	3.17404e-05
g11926_i0	8.46404	8.49481	8.65637	6.02019	5.74512	7.05842	-2.16394	2.51892e-06	3.09734e-05
g11927_i0	7.38116	7.6005	7.23088	6.27951	6.24121	5.9681	-1.25397	0.00058083	0.00398109
g11930_i0	0	0	0	6.91813	7.07662	5.92079	9.15799	1.71402e-10	4.77367e-09
g119411_i0	5.65298	4.48158	4.97416	1.56862	1.54301	0	-4.69421	0.000247011	0.00188287
g11951_i0	0	0	0	6.74383	7.0456	8.21376	9.92378	1.52086e-12	6.35538e-11
g11952_i0	0	0	0	7.9642	7.48385	5.0581	9.70807	5.2661e-10	1.34046e-08
g11961_i0	8.10436	8.83372	8.16816	7.00903	6.97052	7.36277	-1.28916	0.000478983	0.0033658
g11963_i0	7.52717	8.20799	7.78721	5.70381	5.6103	5.9681	-2.12046	9.22485e-08	1.51372e-06
g119710_i0	4.73579	6.04521	4.06236	0	0	0	-7.61526	3.27991e-05	0.000314671
g11974_i0	7.14018	8.63416	7.57337	9.68453	9.42453	9.44874	1.60388	0.000333458	0.002448
g11978_i0	0	0	0	6.98684	7.37161	6.71444	9.48935	2.34828e-12	9.49035e-11
g11979_i0	0	0	0	6.22367	6.42918	7.59149	9.3197	1.33665e-10	3.82034e-09
g11990_i0	2.98266	0	0	6.9643	7.46052	6.64335	5.84493	1.30292e-06	1.69748e-05
g11994_i0	11.265	11.0559	11.0129	9.86267	9.95487	9.96249	-1.18901	6.43265e-12	2.37904e-10
g12003_i0	7.36399	8.96859	9.31098	4.83425	5.14781	5.94464	-3.40515	3.49074e-08	6.22681e-07
g12015_i0	6.92284	7.94791	6.49717	9.4872	9.53101	9.32699	2.20282	6.07785e-07	8.51806e-06
g12058_i0	7.66676	8.63785	7.81264	10.1073	9.9933	10.6471	2.17704	7.30861e-09	1.48248e-07
g12060_i0	8.60593	10.2265	4.61825	2.3023	2.75319	3.82048	-6.14279	1.87767e-08	3.53768e-07
g12061_i0	0	0	0	5.67633	5.8684	2.33325	7.66789	0.0001453	0.0011818
g12066_i0	0	0	0	8.16533	8.41657	6.20376	10.3158	8.32345e-13	3.64339e-11
g12070_i0	0	0	0	4.73122	6.52224	7.3539	8.9898	2.54868e-08	4.67153e-07
g12076_i0	7.60232	7.79127	8.75801	9.6602	9.36715	9.41072	1.34391	0.000671817	0.0045245
g12102_i0	8.70473	8.99182	8.52028	10.1429	9.90101	9.8279	1.2136	7.71472e-07	1.0506e-05
g12126_i0	8.41068	9.17544	5.10337	4.83425	2.75319	2.33325	-4.66994	9.76208e-06	0.000105741
g12128_i0	0	0	0	8.76664	8.75053	6.92091	10.8087	5.64619e-15	3.64236e-13
g12132_i0	0	0	0	6.57559	6.7316	4.65743	8.67231	7.21818e-08	1.20843e-06
g12136_i0	9.08873	9.57006	8.75145	11.8584	11.8585	12.4359	2.90369	2.0078e-20	3.81887e-18
g12147_i0	3.68214	0	0	10.4542	10.1203	7.98562	7.86761	7.04123e-05	0.000619594
g12158_i0	8.80039	8.55841	8.48909	7.02	6.34676	7.61397	-1.54567	0.000264077	0.00199594
g12187_i0	5.95776	6.11032	5.78115	7.80208	7.67837	8.50193	2.1037	4.10494e-07	5.95321e-06
g12204_i0	6.93452	6.91782	6.61744	8.39756	8.44853	8.13302	1.51097	4.86256e-07	6.94339e-06
g12217_i0	6.83832	7.91792	7.44107	9.3806	9.26313	9.02253	1.77078	1.83336e-06	2.32673e-05
g12218_i0	0	0	0	8.13538	8.20828	6.14321	10.1979	1.50086e-12	6.28825e-11
g12231_i0	0	0	0	9.87631	9.79776	9.12263	12.0849	2.8503e-22	7.31021e-20
g12234_i0	7.63132	9.1395	10.3009	4.22465	2.94468	2.59675	-6.10029	3.52444e-15	2.40299e-13
g12236_i0	0	0	0	7.4754	7.6304	5.79524	9.60925	4.91206e-11	1.54286e-09
g12239_i0	6.55023	7.71657	7.0288	4.62027	4.02787	5.79524	-2.20903	0.0013696	0.00832544
g12251_i0	6.17026	7.91184	8.33095	0	0	3.47228	-5.97546	6.57098e-06	7.38981e-05
g12256_i0	7.28407	7.87484	3.29793	3.1481	0	0	-5.65898	0.000476894	0.00335555
g12258_i0	8.10952	7.69551	6.90427	0	0	0	-10.1118	6.66309e-14	3.52893e-12
g12264_i0	9.39382	9.43679	10.302	7.92389	7.91414	7.56095	-1.97035	5.054e-08	8.73264e-07
g12266_i0	6.04655	4.54576	5.90449	9.23049	9.34397	7.38909	3.27299	5.82407e-07	8.19834e-06
g12272_i0	14.5994	14.0295	13.8488	15.3302	15.3249	15.0818	1.05437	4.84666e-05	0.000445115
g12275_i0	7.90506	8.19304	9.00679	9.55288	9.51223	9.8327	1.19522	0.00131854	0.00806211
g1227_i0	7.3726	7.40676	7.81264	10.0456	10.0724	10.3684	2.63101	1.48357e-24	6.0262e-22
g12281_i0	7.08884	7.54663	4.61825	1.9816	2.27144	2.33325	-4.9939	3.44846e-07	5.09677e-06
g12295_i0	0	0	0	8.30641	8.34194	6.33588	10.3551	3.81917e-13	1.76355e-11
g1229_i0	10.5819	9.71316	10.3331	7.96987	8.36724	6.83419	-2.40229	1.75664e-07	2.72926e-06
g12311_i0	0	7.92397	3.29793	0	0	0	-8.85196	0.000766147	0.00504911
g12339_i0	0	0	0	4.56141	5.82035	5.65771	7.86101	2.70549e-06	3.3064e-05
g12341_i0	7.55013	7.91184	6.4814	0	0	0	-9.88952	1.04057e-12	4.47717e-11
g12347_i0	8.61684	8.36742	8.40802	7.53014	7.47611	7.31782	-1.02828	8.91191e-05	0.000765514
g12355_i0	0	0	0	8.67245	8.52549	7.87205	10.8425	2.46549e-17	2.56341e-15
g12357_i0	0	0	0	7.91803	7.79486	5.89654	9.88937	1.20976e-11	4.2699e-10
g12358_i0	5.95776	7.28043	8.18772	0	0	0	-9.86589	2.1258e-11	7.16035e-10
g12359_i0	0	0	0	7.14552	7.05601	4.82098	9.09407	9.02073e-09	1.80758e-07
g12362_i0	8.20905	8.92703	9.77101	6.73054	6.84404	7.18396	-2.18564	4.88763e-06	5.63282e-05
g12382_i0	0	0	0	8.45122	8.84663	6.93288	10.726	8.25309e-15	5.21872e-13
g12388_i0	5.76189	6.56211	3.67582	0	0	0	-8.19078	4.74459e-06	5.47588e-05
g123_i0	9.65967	9.85448	9.45313	10.668	10.5254	11.6103	1.35546	0.000164783	0.00132033
g12423_i0	6.82583	7.40676	7.27727	5.14603	4.79682	5.89654	-1.86268	0.000368232	0.00267298
g12424_i0	0	0	0	7.50693	6.47646	6.33588	9.3114	7.34473e-11	2.21409e-09
g12425_i0	0	0	0	5.85848	5.33046	2.33325	7.5138	0.000241484	0.00184809
g12430_i0	8.94021	8.46607	6.79373	4.62027	4.63953	5.22321	-3.50646	4.63056e-08	8.05324e-07
g12431_i0	8.43143	10.1395	9.5954	6.46755	6.24121	5.89654	-3.34542	1.6396e-11	5.65379e-10
g12434_i0	8.55007	9.06207	9.91292	5.95309	6.00366	5.5988	-3.44603	4.50902e-14	2.48131e-12
g12436_i0	7.66676	7.91184	8.14333	6.41865	6.34676	6.75547	-1.4125	5.46423e-05	0.000493883
g12437_i0	4.83884	0	2.78451	7.95851	8.44061	9.02253	5.05264	1.02773e-06	1.36304e-05
g12456_i0	9.17249	9.99328	9.32871	6.27951	6.90291	4.53708	-3.36065	1.97388e-08	3.70004e-07
g12464_i0	7.76816	7.45769	6.95081	0	0	3.33465	-5.8331	2.12942e-06	2.65726e-05
g12472_i0	8.59124	8.23257	8.32654	9.75844	9.67139	9.24293	1.1854	1.20812e-05	0.000128168
g12474_i0	9.50376	9.41977	8.48909	7.50693	7.43681	7.82142	-1.61156	2.31555e-05	0.000230501
g12476_i0	8.00815	7.56223	8.33095	9.40591	9.11414	9.32245	1.28816	2.93552e-05	0.000284822
g12478_i0	8.53864	8.73739	8.48118	5.95309	6.00366	6.83419	-2.28197	4.40623e-09	9.28739e-08
g1248_i0	1.57177	3.60624	4.14473	6.49925	6.18538	6.40628	3.03781	0.000328002	0.00241275
g12493_i0	6.42334	8.65249	9.11802	5.75723	6.08726	5.99119	-2.51028	0.000237562	0.00182266
g12494_i0	8.64555	8.29458	8.88925	6.40197	5.71914	7.49787	-1.91299	0.00038076	0.00275392
g12509_i0	1.57177	0	0	9.19221	9.13393	8.14851	9.48861	9.68588e-17	9.12091e-15
g12524_i0	0	0	0	7.71024	7.9867	6.20376	9.92573	3.09568e-12	1.22223e-10
g1252_i0	6.30234	6.77787	6.5883	8.67245	8.6021	10.0883	2.73927	7.271e-08	1.21643e-06
g12536_i0	0	0	0	7.2975	6.90291	3.71349	9.03102	1.74672e-07	2.71824e-06
g12546_i0	0	0	0	8.15043	8.12665	6.35381	10.193	5.94332e-13	2.66981e-11
g12547_i0	0	0	0	4.78366	5.33046	2.33325	6.9914	0.00110679	0.00693095
g12559_i0	5.53518	7.26145	6.5735	3.67776	4.69389	3.18249	-2.70376	0.000626152	0.00425101
g12560_i0	6.2842	7.6005	7.36579	8.90028	9.28985	9.26204	1.98259	3.04886e-06	3.67169e-05
g12573_i0	0	0	0	6.9414	7.0139	3.47228	8.88935	4.3874e-07	6.32649e-06
g12599_i0	9.34214	9.00329	8.47323	10.7135	10.5805	11.3259	1.93074	2.07868e-08	3.8798e-07
g12608_i0	7.74844	7.85598	7.64587	4.93041	5.58176	4.71403	-2.66202	8.00144e-10	1.95672e-08
g12617_i0	4.1512	3.34282	4.36691	6.61952	6.16629	5.87187	2.30786	0.000388375	0.00280139
g12635_i0	0	0	0	6.49925	6.9258	5.01369	8.7807	1.95609e-08	3.67405e-07
g12651_i0	0	0	0	7.23297	7.58798	2.81948	9.30394	3.28557e-07	4.87103e-06
g12653_i0	0	0	0	7.26098	7.27685	6.08001	9.4091	3.14874e-11	1.03301e-09
g12661_i0	6.99155	7.75101	7.47331	8.41428	8.388	9.15366	1.26421	0.00145685	0.00877568
g12662_i0	2.30608	0	0	8.84275	8.93108	7.55322	8.15637	2.37817e-16	2.07251e-14
g12669_i0	0	0	0	6.54553	7.36325	6.12245	9.20879	1.46991e-10	4.15169e-09
g12677_i0	8.1994	8.20302	8.55835	9.55288	9.42252	9.90894	1.31522	1.11188e-06	1.46411e-05
g12683_i0	0	0	0	9.59933	9.25638	8.08017	11.5581	1.24059e-18	1.66562e-16
g12690_i0	8.16511	7.65244	9.07665	6.92981	6.86787	6.75547	-1.57646	0.000856438	0.00555404
g12693_i0	9.22575	7.53086	8.24019	0	0	0	-10.9632	5.39853e-16	4.38571e-14
g12697_i0	0	0	0	6.46755	6.8198	4.87163	8.69697	3.92548e-08	6.925e-07
g12730_i0	10.8311	10.009	10.442	9.0944	8.93955	9.74204	-1.1652	0.000877537	0.00567112
g12737_i0	7.32902	8.09993	6.5735	5.33357	5.55264	5.22321	-2.116	0.000167009	0.00133682
g12746_i0	8.6491	9.05932	7.88632	7.09454	6.84404	6.8595	-1.67991	5.04211e-05	0.000460593
g12750_i0	7.15023	7.60804	7.18295	5.18554	4.89289	5.74179	-2.04069	1.41272e-05	0.000147299
g12751_i0	1.57177	0	0	6.41865	6.36362	4.87163	6.61317	4.60839e-06	5.32894e-05
g12761_i0	5.86315	7.7578	8.00132	4.73122	5.58176	5.0581	-2.33253	0.000811573	0.00530255
g12778_i0	0	0	0	8.5339	8.36724	7.12255	10.575	3.93544e-15	2.64929e-13
g12788_i0	5.26608	0	1.56723	8.29291	8.27665	7.64342	4.37813	0.000497782	0.003477
g12794_i0	9.87954	10.5349	10.5135	8.60119	8.651	8.59906	-1.72484	1.82389e-10	5.05324e-09
g12800_i0	7.18975	7.88728	6.34868	10.0089	9.97147	12.0565	3.76977	6.29038e-09	1.2929e-07
g12816_i0	0	0	0	7.2044	7.47611	5.74179	9.42041	1.27058e-10	3.64672e-09
g12819_i0	0	0	0	6.59038	6.7316	5.79524	8.86093	1.02992e-09	2.46087e-08
g12827_i0	9.0436	9.6616	10.5086	6.89449	7.69845	8.32243	-2.1165	4.95781e-05	0.000453743
g12846_i0	5.02517	4.41442	5.46577	8.16533	8.49902	5.99119	2.89926	8.14985e-05	0.000706384
g12851_i0	0	0	0	7.62659	7.7248	6.01391	9.74456	1.22235e-11	4.31114e-10
g12869_i0	9.06767	6.86848	9.547	6.64809	6.58111	6.74192	-2.22062	0.000642659	0.00435259
g12872_i0	5.86315	6.73722	6.54345	3.1481	4.58305	4.10077	-2.43995	0.00040703	0.00291794
g12881_i0	0	0	0	9.80358	9.97969	7.09084	11.8575	1.19608e-16	1.10888e-14
g12888_i0	7.2657	6.86848	6.20249	10.1466	10.2495	11.3202	3.84479	1.83362e-17	1.94872e-15
g12895_i0	0	0	0	8.30193	8.14628	6.92091	10.3516	2.25662e-14	1.31905e-12
g12898_i0	0	0	0	7.19475	7.29455	5.10118	9.25288	2.1318e-09	4.8175e-08
g1289_i0	8.16014	8.87177	9.24948	10.4256	10.6082	10.2632	1.61361	2.23718e-06	2.77952e-05
g12911_i0	8.32452	8.59299	9.98457	5.70381	5.52292	6.16368	-3.36416	9.05276e-10	2.19145e-08
g12917_i0	0	0	0	5.59063	6.41307	4.40578	8.10993	1.73426e-06	2.20842e-05
g12929_i0	0	0	0	8.49512	8.53296	6.14321	10.5075	5.38463e-13	2.42928e-11
g12931_i0	0	0	0	7.59025	7.67837	6.95653	9.88451	9.69262e-14	5.00083e-12
g12943_i0	6.74853	7.22271	7.32221	5.75723	5.4299	5.68628	-1.50676	0.000436157	0.00309756
g12945_i0	0	0	0	7.35061	7.40458	6.10139	9.50338	2.00613e-11	6.79546e-10
g12960_i0	8.29311	8.81431	8.60274	0	0	0	-11.0492	1.23893e-18	1.66562e-16
g12962_i0	0	0	0	7.27936	7.46834	5.92079	9.47306	4.94466e-11	1.55208e-09
g12963_i0	13.4128	12.6254	13.3031	11.6093	11.5103	11.4372	-1.63301	6.17447e-10	1.53979e-08
g12979_i0	4.62482	5.66659	4.5594	7.33312	7.89687	7.99707	2.76449	1.31515e-07	2.09215e-06
g12990_i0	1.98515	0	0	7.69663	7.97027	5.76876	7.42123	2.75774e-09	6.07729e-08
g12998_i0	9.63662	9.9195	10.2483	8.18007	8.04536	9.25728	-1.3564	0.00117221	0.00728637
g13005_i0	9.29308	8.58919	9.43483	7.96987	7.38819	7.75553	-1.43064	7.29682e-05	0.000639035
g13013_i0	0	0	0	6.27951	6.98149	5.29917	8.77517	1.10935e-08	2.18637e-07
g13019_i0	8.95749	8.20302	9.3721	6.53027	7.0139	7.04745	-2.04831	1.17579e-06	1.5436e-05
g13030_i0	6.56534	7.73044	7.64587	5.26146	4.69389	5.9681	-2.0269	0.00070843	0.00473251
g13040_i0	0	0	0	9.9698	9.93102	9.66696	12.311	4.85121e-24	1.7224e-21
g13042_i0	8.073	8.10526	7.93921	9.60481	9.51601	12.1305	2.92827	1.52743e-05	0.000157987
g13043_i0	8.05706	8.44098	8.65286	9.20187	9.38997	9.98997	1.16581	0.000609009	0.00414933
g13046_i0	8.7351	9.1395	8.37427	7.18504	7.64427	7.06931	-1.46722	5.14578e-05	0.000468278
g13053_i0	11.6254	11.7532	9.86967	8.61934	8.17522	7.92096	-3.03293	1.26578e-09	2.97987e-08
g13056_i0	0	0	0	9.43693	9.57331	8.73861	11.7414	9.00139e-21	1.85968e-18
g13058_i0	2.79037	0	3.56052	9.81937	9.35876	8.23325	6.79106	3.4371e-17	3.51266e-15
g13065_i0	7.86289	8.65976	7.4492	5.70381	4.18794	6.16368	-2.54156	8.33705e-05	0.000719876
g1306_i0	8.37254	9.57583	8.46123	7.59025	7.25894	7.65069	-1.40889	0.00148111	0.00889501
g13071_i0	4.22914	2.34051	2.97668	7.49125	7.33787	6.52177	3.90597	1.08197e-07	1.74906e-06
g13086_i0	0	0	0	7.18504	6.94833	5.79524	9.19451	2.44783e-10	6.60624e-09
g13097_i0	6.13019	5.23203	7.24028	8.13032	8.11175	10.8737	3.24751	0.0001088	0.000912972
g13111_i0	3.15231	0	0	8.92384	9.066	8.20884	7.37489	2.17211e-14	1.27431e-12
g13112_i0	7.24708	5.90545	4.29659	0	0	0	-8.7184	3.22847e-07	4.79677e-06
g13131_i0	3.56679	4.6072	2.97668	7.04169	7.09693	7.10149	3.29628	1.54678e-07	2.42521e-06
g13134_i0	10.5967	10.7443	9.98177	8.61934	8.69164	9.60844	-1.43119	0.000211921	0.00165057
g13143_i0	8.03009	5.23203	7.28637	9.3286	9.28764	9.20887	2.03784	0.00136493	0.00830025
g13147_i0	0	0	0	8.89731	9.066	7.06931	11.0256	1.46238e-15	1.06452e-13
g13151_i0	11.7517	12.2402	11.7085	10.9398	10.9562	10.1069	-1.2032	0.000163179	0.00130857
g13167_i0	0	0	0	6.10506	6.59546	4.53708	8.40297	3.20413e-07	4.76356e-06
g13178_i0	1.57177	0	0	8.67592	8.85262	6.8595	8.95351	1.07758e-12	4.62807e-11
g1318_i0	10.203	10.6965	10.3364	11.3147	11.2404	11.7133	1.01138	5.35049e-05	0.000484699
g13190_i0	3.15231	0	0	9.92818	9.7743	9.39565	8.31248	7.62362e-25	3.29196e-22
g13194_i0	0	0	0	7.50693	7.83774	4.92055	9.64023	9.48038e-10	2.28114e-08
g13196_i0	10.9278	11.1994	10.03	12.8778	12.7498	13.7818	2.4153	4.18903e-09	8.88821e-08
g131_i0	1.98515	0	0	10.9289	10.9851	9.16131	10.5758	7.80646e-25	3.31125e-22
g13205_i0	0	0	0	7.36788	7.5294	6.50583	9.63977	2.09234e-12	8.57622e-11
g13220_i0	0	0	0	7.21399	7.27685	6.9798	9.60285	4.14325e-13	1.9022e-11
g13221_i0	0	0	0	5.95309	6.18538	5.87187	8.43761	1.13673e-08	2.2348e-07
g13233_i0	2.79037	4.88038	4.78163	7.23297	6.90291	6.76889	2.62804	0.000203438	0.00159349
g13249_i0	0	0	0	7.2702	6.856	5.50567	9.15397	9.19314e-10	2.22207e-08
g13263_i0	0	0	0	6.87044	6.65147	5.10118	8.82484	1.14557e-08	2.25126e-07
g13265_i0	7.22823	7.87484	7.27727	0	0	0	-9.95044	5.18689e-14	2.81874e-12
g13266_i0	0	0	0	7.13546	7.09693	5.44007	9.17813	9.03734e-10	2.18883e-08
g13268_i0	0	0	0	6.9643	7.36325	5.14301	9.19594	2.574e-09	5.71177e-08
g13279_i0	6.24721	7.32683	6.60294	8.44309	8.47594	9.46326	2.08917	1.66395e-05	0.000170745
g1327_i0	7.73515	8.38068	7.28637	9.95129	9.95348	9.31561	1.90319	1.23316e-06	1.61274e-05
g13280_i0	8.37683	9.11591	10.0962	0	0	0	-11.8328	3.89874e-19	5.8397e-17
g13288_i0	12.8368	11.155	12.0085	10.0321	10.2676	8.95074	-2.30677	3.9553e-06	4.65802e-05
g13304_i0	8.32452	8.0892	6.46547	2.78631	4.46298	4.87163	-3.61894	2.34818e-06	2.90529e-05
g13308_i0	0	0	0	7.37644	7.46834	5.01369	9.40695	1.58151e-09	3.66023e-08
g13311_i0	6.80052	7.09984	5.67427	0	0	0	-9.09511	5.93271e-10	1.48714e-08
g13319_i0	7.47213	8.61185	8.66687	6.06325	6.8198	6.76889	-1.76573	0.000282588	0.00211934
g13329_i0	11.0177	10.5448	10.6694	9.96271	9.7806	9.20887	-1.07416	0.000248345	0.00189214
g13331_i0	8.64555	7.84327	9.43278	7.37644	6.99237	7.20386	-1.59007	0.000973357	0.00620977
g13336_i0	0	0	0	8.71694	8.70824	7.34496	10.8294	5.28418e-16	4.31475e-14
g13351_i0	8.38962	7.83045	4.06236	0	0	0	-10.0539	2.09603e-09	4.74787e-08
g13364_i0	0	0	0	8.84584	8.23602	7.36277	10.7161	1.21942e-15	9.11828e-14
g13365_i0	0	0	0	8.33744	7.89687	6.03628	10.152	3.29678e-12	1.291e-10
g13366_i0	5.06822	4.72275	3.14623	6.74383	7.1465	6.42336	2.3341	0.000816311	0.0053306
g13368_i0	6.40666	7.25186	1.56723	0	0	0	-8.77227	1.37045e-05	0.00014339
g13372_i0	0	0	0	6.36803	6.66514	5.29917	8.65006	1.36483e-08	2.63671e-07
g13380_i0	8.29311	8.01746	7.71491	9.4184	9.35455	9.87365	1.54384	3.4685e-07	5.1248e-06
g13382_i0	8.09398	8.64152	7.52805	6.0843	6.50714	6.8595	-1.65135	0.000369162	0.00267892
g13390_i0	9.27482	9.91495	9.30875	8.0788	7.97577	8.84065	-1.18087	0.00165762	0.00979306
g13393_i0	2.30608	0	1.98003	10.8404	10.7719	8.62512	9.16312	1.10541e-26	5.75909e-24
g13394_i0	6.73524	6.57754	6.95081	8.45527	8.69164	9.18153	2.05564	2.73165e-09	6.02811e-08
g13397_i0	6.53497	6.38047	6.33119	3.56245	3.74858	4.82098	-2.32946	0.000282977	0.00212193
g13406_i0	10.5037	11.1252	10.6746	9.3742	9.54402	9.7539	-1.2276	3.24504e-06	3.88943e-05
g13408_i0	4.56596	0	0	10.5262	10.2324	8.35838	7.04792	0.00130938	0.0080143
g1340_i0	7.80043	7.16258	8.61001	9.51655	9.67815	9.97122	1.75915	4.11107e-05	0.000384334
g13423_i0	1.57177	0	0	10.6487	10.6806	8.72491	10.8501	9.59347e-20	1.63639e-17
g13452_i0	0	1.60047	0	5.64833	5.33046	4.87163	5.86283	9.46274e-05	0.00080604
g13453_i0	8.44783	7.74418	3.67582	0	0	0	-10.0456	5.28886e-09	1.09978e-07
g13454_i0	7.42322	7.84327	7.9621	4.88314	5.91491	6.20376	-2.01246	6.40959e-05	0.000570932
g13456_i0	8.93149	7.72352	6.98475	0	2.53233	0	-7.40712	2.99623e-11	9.84319e-10
g13458_i0	3.44141	3.72186	2.97668	6.70357	6.56662	5.10118	2.99443	0.000113556	0.000948229
g13471_i0	3.15231	0	0	9.57908	9.41849	8.28087	7.79369	1.09206e-15	8.25433e-14
g13474_i0	0	0	0	7.63375	7.91985	7.92096	10.2751	8.88635e-16	6.86986e-14
g13487_i0	0	0	0	8.61934	8.48752	7.24286	10.6804	1.4686e-15	1.06654e-13
g13498_i0	0	0	0	9.34178	8.66808	9.20887	11.5488	2.41276e-20	4.51742e-18
g13499_i0	0	0	0	8.83656	8.83459	7.24286	10.9184	7.38929e-16	5.84449e-14
g13500_i0	8.20423	8.04547	7.11306	5.99817	6.08726	5.89654	-1.88143	3.42994e-05	0.000327035
g13505_i0	6.15037	7.28043	6.2216	2.78631	0	0	-5.65924	1.28763e-05	0.000135613
g13508_i0	0	1.60047	0	6.27951	6.70538	4.59851	6.66419	7.24841e-06	8.07773e-05
g13520_i0	0	0	3.882	8.48328	8.39212	10.1953	7.08152	0.000405159	0.00290627
g13521_i0	8.52325	7.40676	8.68418	6.9643	6.94833	6.65785	-1.44958	0.00148095	0.00889501
g13522_i0	7.76162	8.3269	7.95641	5.88272	6.56662	6.6287	-1.64942	4.24632e-05	0.000395743
g13531_i0	0	0	0	10.9484	10.8223	10.2525	13.1543	8.14825e-27	4.2918e-24
g13538_i0	7.11986	8.17286	4.61825	0	2.27144	0	-6.85844	1.20581e-06	1.57969e-05
g13541_i0	0	0	0	8.09445	8.18948	6.24276	10.183	1.02531e-12	4.41945e-11
g13555_i0	0	0	0	5.73076	6.41307	6.28074	8.6007	4.86479e-09	1.02001e-07
g13559_i0	11.6983	12.8905	12.3922	13.2822	13.3179	14.2249	1.27131	0.00155227	0.00926205
g13562_i0	11.3156	11.839	10.207	12.9868	12.9162	13.2023	1.77354	1.25417e-05	0.000132467
g13570_i0	7.66676	8.68492	8.14333	10.6093	10.7504	9.58587	2.17909	3.67798e-07	5.39937e-06
g13579_i0	6.66686	6.69539	5.90449	0	0	0	-8.91647	5.43267e-10	1.37701e-08
g13591_i0	0	0	0	9.58463	9.58594	8.58395	11.7702	2.25621e-20	4.25758e-18
g13594_i0	7.24708	8.44098	8.44507	2.3023	0	0	-7.74737	1.97755e-14	1.16588e-12
g13595_i0	5.68099	4.02176	6.3135	7.4185	7.69179	8.45288	2.3308	0.00059698	0.00407779
g13596_i0	0	0	0	8.26552	8.35042	6.58384	10.3715	1.14463e-13	5.80565e-12
g13604_i0	7.38116	6.94187	7.82518	8.67245	8.58062	8.41497	1.13674	0.00123871	0.00764718
g13607_i0	0	0	0	6.89449	7.38819	5.37134	9.20948	1.24362e-09	2.93478e-08
g13609_i0	0	0	0	6.27951	7.63736	5.37134	9.16573	4.57126e-09	9.6183e-08
g13630_i0	0	0	0	7.82727	7.15621	6.83419	9.77498	6.00015e-13	2.6903e-11
g13641_i0	0	1.01164	0	8.90325	9.0055	8.38913	10.2756	2.20692e-16	1.93029e-14
g13668_i0	8.68412	8.37627	8.94778	7.41019	6.80752	6.88438	-1.63584	2.69934e-06	3.30056e-05
g13678_i0	9.90203	9.57391	9.93624	11.0675	11.2272	12.1771	1.76649	8.07419e-07	1.09584e-05
g13690_i0	0	0	0	6.6899	6.56662	0	8.48046	0.000620637	0.00421715
g13694_i0	10.4365	10.3552	9.75306	8.58651	8.62326	7.59149	-1.87586	1.05088e-06	1.38989e-05
g13714_i0	10.7883	10.2241	10.3774	0	0	0	-12.9497	3.0643e-26	1.54605e-23
g13731_i0	7.34661	7.81751	4.36691	0	3.64202	0	-5.13841	0.00105824	0.00667666
g13744_i0	5.70846	6.08894	5.92794	7.71024	7.66483	7.68649	1.78789	1.74842e-07	2.72e-06
g13745_i0	2.56845	3.72186	4.29659	7.24237	7.70509	7.15358	3.80311	1.36695e-09	3.19607e-08
g13749_i0	7.5577	7.25186	8.4246	4.93041	5.4299	5.47324	-2.56681	5.42234e-07	7.66435e-06
g13758_i0	2.56845	0	2.78451	7.50693	7.44476	6.14321	5.28587	2.05938e-08	3.84677e-07
g13774_i0	7.16021	7.67413	6.92773	8.63369	8.55148	9.35619	1.61238	5.09309e-05	0.000464337
g13793_i0	0	0	0	10.1378	10.1103	4.40578	12.0013	4.49638e-07	6.46806e-06
g13805_i0	8.12998	8.53883	5.25941	9.98107	9.95348	10.0558	2.1562	0.00168829	0.00994622
g13818_i0	0	0	0	8.3592	8.09165	7.84696	10.5597	1.02553e-16	9.61931e-15
g1381_i0	11.0933	10.7366	12.7192	10.0983	10.1153	8.93892	-1.98088	0.000515504	0.00358876
g13853_i0	1.57177	0	0	7.55298	7.67162	6.82136	7.98082	3.15238e-11	1.03349e-09
g13854_i0	7.0356	7.00029	6.55856	0	0	0	-9.33548	7.06228e-12	2.5919e-10
g13858_i0	10.5967	10.2735	10.6987	7.717	7.3964	2.01061	-3.54835	0.000177492	0.00141225
g13863_i0	7.832	8.66699	8.13328	6.35076	6.62373	7.21371	-1.48607	0.000609529	0.00415227
g13864_i0	6.24721	8.20799	4.36691	0	0	0	-9.4869	3.20142e-08	5.7514e-07
g13877_i0	0	1.01164	0	9.12267	9.34184	7.46526	10.3343	1.71158e-14	1.01784e-12
g13895_i0	6.80052	7.67413	7.34852	8.60848	8.2036	8.59906	1.16952	0.00148528	0.00891782
g13916_i0	7.95179	8.17793	8.74487	0	0	0	-10.7941	3.98251e-17	4.0614e-15
g13918_i0	10.9198	11.7609	11.493	10.1099	10.2931	10.146	-1.24764	6.93637e-06	7.76326e-05
g13932_i0	0	0	0	8.51076	8.50283	4.96787	10.4274	4.44682e-11	1.41059e-09
g13944_i0	0	0	0	7.02	7.49919	5.5988	9.34209	3.36586e-10	8.90337e-09
g13945_i0	0	0	0	7.02	7.32931	6.6287	9.46018	3.30459e-12	1.293e-10
g13953_i0	0	0	0	8.43901	8.26772	7.61397	10.5938	2.43371e-16	2.11706e-14
g13973_i0	7.6456	7.49067	8.64934	10.0761	10.04	9.74204	1.93884	7.50804e-07	1.02526e-05
g13975_i0	11.1638	11.7223	11.3143	10.08	10.1881	9.45498	-1.47875	6.34971e-07	8.84989e-06
g13980_i0	1.57177	0	0	10.1677	10.2359	8.36282	10.3991	3.11185e-18	3.81468e-16
g13991_i0	0	0	0	7.71024	8.01899	5.74179	9.88612	2.42698e-11	8.08391e-10
g13993_i0	0	0	0	6.48349	7.0456	4.7685	8.80732	3.78258e-08	6.69014e-07
g13995_i0	9.90945	8.26629	7.79361	0	0.96865	0	-10.4602	3.75127e-14	2.10049e-12
g13_i0	9.20902	7.41538	6.12344	5.83383	4.18794	5.44007	-2.84212	0.000875209	0.0056574
g14005_i0	0	0	0	8.07354	8.30312	5.99119	10.2007	2.95289e-12	1.17262e-10
g14007_i0	7.95753	7.91792	4.61825	0	3.64202	0	-5.4728	0.000319408	0.00235495
g14011_i0	11.7984	12.2099	11.408	13.5294	13.4701	13.0189	1.51464	1.23675e-07	1.97734e-06
g14023_i0	5.4069	5.75068	5.80668	7.85817	8.09165	9.06395	2.79662	5.00865e-09	1.04606e-07
g14024_i0	7.24708	6.48236	7.96777	0	0	0	-9.81515	2.2948e-12	9.29911e-11
g14026_i0	0	0	0	7.71024	7.36325	7.29944	9.91151	3.20124e-14	1.82015e-12
g14035_i0	0	0	0	7.27936	7.33787	7.42344	9.78965	6.19789e-14	3.30234e-12
g14044_i0	6.72182	9.44943	3.882	0	0	0	-10.5554	3.73116e-09	8.00172e-08
g14046_i0	8.23762	8.3269	8.46924	0	0	0	-10.8106	5.44897e-18	6.37011e-16
g14048_i0	6.40666	7.59293	3.14623	2.3023	0	0	-6.17292	0.00014027	0.00114536
g14053_i0	6.20925	6.36276	6.12344	8.80836	8.62676	8.66873	2.48429	3.71518e-19	5.65308e-17
g14055_i0	7.90506	8.6991	7.84379	5.99817	5.8684	6.87199	-1.89973	0.000102269	0.000863762
g14065_i0	9.51935	9.94352	9.70297	10.8906	11.0327	10.712	1.15294	1.47079e-07	2.31363e-06
g14077_i0	9.6059	10.0119	11.1148	8.23289	8.17044	9.31561	-1.71901	0.000826955	0.00538909
g14085_i0	0	0	0	8.21867	7.83774	6.71444	10.1618	1.41261e-13	6.99459e-12
g14095_i0	7.33784	7.92397	8.87725	5.90656	5.77063	5.74179	-2.4009	4.176e-06	4.88433e-05
g14104_i0	0	0	0	7.00903	6.97052	5.99119	9.16405	1.2423e-10	3.57626e-09
g14109_i0	10.0887	9.51702	10.2703	8.67592	8.56976	8.48983	-1.41462	8.69256e-07	1.17035e-05
g14116_i0	0	0	3.43519	7.9642	7.69845	5.79524	5.69523	2.97359e-05	0.000288225
g14121_i0	3.30409	0	4.36691	7.5976	8.19891	8.23809	4.78329	4.35086e-07	6.27758e-06
g14128_i0	10.1133	8.83372	10.1483	6.97561	7.37161	8.29021	-2.16435	2.31231e-05	0.000230227
g14130_i0	0	0	0	8.13538	8.26772	7.50591	10.4508	7.02927e-16	5.60599e-14
g14135_i0	10.1185	10.1053	10.276	11.4318	11.3853	10.7215	1.04587	8.26811e-05	0.000715212
g14143_i0	8.09918	8.02873	8.37	7.30649	7.21315	6.6287	-1.09993	0.00168999	0.00995486
g14146_i0	6.20925	6.39796	6.46547	7.56051	7.78238	7.97408	1.43159	2.37515e-05	0.000235651
g14148_i0	0	0	0	8.8241	8.82852	7.00271	10.8783	3.02762e-15	2.08202e-13
g14150_i0	0	0	0	8.50296	8.51042	6.50583	10.5368	9.85727e-14	5.08031e-12
g14166_i0	0	0	0	9.12775	8.97565	7.64342	11.1645	3.99314e-17	4.06359e-15
g14169_i0	3.44141	0	4.14473	7.49911	7.79486	5.74179	4.09237	0.000268641	0.00202712
g14183_i0	0	0	0	7.98674	7.63736	5.22321	9.7937	2.14112e-10	5.84762e-09
g14189_i0	8.39808	7.50688	6.33119	9.33301	9.60734	10.0475	2.05527	0.000141177	0.00115218
g14196_i0	4.1512	0	0	8.71357	8.55882	7.97986	5.96178	2.13932e-06	2.66892e-05
g14202_i0	2.79037	0	0	6.60503	6.38029	5.10118	5.15912	0.000284947	0.00213436
g1420_i0	7.8068	6.73722	7.51262	0	0	0	-9.87737	3.08278e-13	1.45006e-11
g14236_i0	7.16021	7.29917	6.96221	4.88314	5.49257	6.03628	-1.6227	0.00119782	0.00742588
g14239_i0	0	0	0	7.33312	7.63736	5.89654	9.56928	4.06063e-11	1.30013e-09
g14248_i0	0	0	0	8.60484	8.89093	8.41497	11.0972	6.76812e-19	9.65498e-17
g14268_i0	13.8091	11.0379	13.7394	10.8412	10.7687	8.68652	-2.91735	4.80267e-05	0.000441498
g14279_i0	3.15231	0	0	8.18007	8.31618	7.52185	6.64024	5.3683e-10	1.36286e-08
g14280_i0	0	0	0	7.61217	7.59514	6.03628	9.68467	1.35895e-11	4.76138e-10
g14298_i0	7.32902	9.62122	8.12316	5.90656	6.16629	5.0581	-2.91604	1.69622e-05	0.000173869
g14306_i0	5.62442	6.62287	6.29558	8.44309	8.67485	9.67945	2.81642	1.24106e-08	2.41613e-07
g14310_i0	0	0	0	8.63726	8.32482	8.96247	11.1117	1.02056e-18	1.40161e-16
g14313_i0	0	0	0	4.73122	5.36438	3.47228	7.11095	0.000279567	0.00209964
g14314_i0	11.7221	12.1373	10.907	10.408	10.4184	10.1266	-1.35087	0.000109546	0.000918109
g1432_i0	7.72845	8.34505	9.39752	6.06325	6.02502	6.64335	-2.40071	8.90428e-06	9.71968e-05
g143491_i0	4.62482	4.88038	3.43519	0	0	0	-6.83502	0.000714559	0.00476523
g1434_i0	8.15016	7.00029	8.62802	5.43541	5.95997	4.87163	-2.6095	9.87141e-06	0.000106757
g1437_i0	2.30608	1.01164	3.67582	6.60503	5.77063	8.09623	4.6545	4.9052e-06	5.64899e-05
g14384_i0	8.47608	9.17544	8.4572	6.16558	6.20423	6.64335	-2.40363	3.08408e-10	8.18963e-09
g14391_i0	7.94603	10.4133	9.99015	11.5707	11.4592	12.7516	2.28054	0.000191793	0.00151497
g143_i0	4.0688	4.48158	4.5594	6.43513	5.6103	7.23321	2.2438	0.000961178	0.00614285
g14407_i0	9.94453	9.64705	8.81572	10.4643	10.5504	11.2926	1.2776	0.001241	0.00765931
g14418_i0	5.30259	5.23203	5.75516	7.66903	7.37161	7.69354	2.16141	6.65422e-08	1.12067e-06
g14433_i0	6.82583	7.14197	6.08223	4.50006	4.58305	5.0581	-2.05474	0.000326667	0.00240403
g1443_i0	9.51352	10.0119	9.98317	7.33312	7.35484	6.75547	-2.68833	5.30713e-18	6.21946e-16
g14446_i0	3.15231	0	0	6.41865	7.0139	6.20376	5.17415	0.00012265	0.00101603
g14450_i0	8.29311	9.86237	9.65985	6.57559	6.44511	7.09084	-2.69898	3.84034e-08	6.78627e-07
g14453_i0	0	0	0	8.96131	9.15346	9.25251	11.5753	4.65838e-21	9.9679e-19
g14461_i0	8.04633	8.49481	7.89229	0	0	0	-10.6299	8.36547e-17	8.0193e-15
g14462_i0	0	0	0	7.70346	7.5068	6.05831	9.69201	1.25842e-11	4.42858e-10
g14478_i0	0	4.19184	1.98003	9.71185	9.74564	8.92099	6.75707	3.00639e-14	1.71547e-12
g14480_i0	8.9632	9.17544	7.35718	6.77006	6.856	6.29935	-2.04144	0.000193475	0.00152624
g14505_i0	9.42521	7.68842	9.70636	0	0	0	-11.6358	9.54458e-18	1.06391e-15
g14509_i0	9.78593	10.3028	10.1816	11.7076	11.5486	12.1847	1.73411	2.24862e-10	6.10645e-09
g14511_i0	9.85517	10.4568	10.4801	11.9183	11.7395	12.0989	1.63564	1.87436e-10	5.17511e-09
g14513_i0	8.80993	9.18303	8.90411	10.9641	11.1388	9.17901	1.68098	0.000752118	0.00497254
g14521_i0	0	2.82726	0	8.02536	7.84976	6.48971	6.5797	1.43066e-08	2.75284e-07
g14523_i0	0	0	0	7.84589	7.74425	6.95653	10.0094	5.83613e-14	3.12899e-12
g14525_i0	0	0	0	6.61952	7.06635	5.74179	9.00966	7.59648e-10	1.86721e-08
g14534_i0	7.81314	8.05101	8.3571	9.43283	9.2721	9.3848	1.27681	9.22745e-07	1.23715e-05
g14541_i0	4.0688	0	0	6.78299	7.37992	8.51394	5.33847	0.000136439	0.00111665
g14543_i0	0	0	0	6.57559	6.66514	5.82124	8.83377	1.06845e-09	2.5466e-08
g14550_i0	9.5949	9.11062	8.97899	7.72373	7.73779	6.56857	-1.82211	2.00098e-05	0.000201701
g14560_i0	10.065	9.94798	10.4551	11.0456	11.1798	11.5911	1.11915	2.14727e-05	0.00021527
g14568_i0	9.65791	9.9195	9.45313	7.66204	8.04013	8.43616	-1.61268	3.15123e-07	4.69511e-06
g14571_i0	4.68137	2.60432	5.64627	8.65847	8.4952	7.04745	3.50292	1.77574e-05	0.0001812
g14573_i0	6.00284	8.60056	1.56723	0	0	0	-9.70324	1.63358e-06	2.09356e-05
g14582_i0	8.6491	9.40686	8.91588	8.08925	7.95922	7.94481	-1.02889	0.000991105	0.00631207
g14584_i0	8.68065	8.97152	6.52819	4.78366	4.332	2.01061	-4.36045	5.3749e-07	7.60403e-06
g14587_i0	7.84444	8.66338	9.75798	6.16558	5.46157	6.6139	-2.82982	2.08902e-06	2.61092e-05
g14605_i0	5.50416	1.60047	2.56276	8.18496	8.18475	10.0721	5.01052	9.16008e-07	1.2288e-05
g14612_i0	0	0	0	7.87034	7.77609	6.9798	10.0366	4.68375e-14	2.57156e-12
g14622_i0	8.69102	9.43467	9.19736	10.2574	10.129	11.4341	1.59617	0.000240679	0.00184281
g14630_i0	4.78823	3.19056	6.06117	7.64088	7.65116	8.18401	2.77465	0.000212818	0.00165594
g14656_i0	0	4.77723	0	11.6125	10.8284	9.44456	7.73963	0.000564963	0.00388455
g14664_i0	7.85677	8.84969	4.7292	0	0	2.33325	-7.48717	8.46479e-08	1.39761e-06
g14670_i0	8.22816	8.11057	7.07154	6.18521	5.8684	5.92079	-1.9066	5.48748e-05	0.000495797
g14671_i0	6.00284	5.27052	4.43397	7.37644	7.33787	6.92091	1.87845	0.00110144	0.0069065
g14688_i0	6.15037	6.98879	7.49702	3.4371	3.40192	3.47228	-3.67099	1.182e-08	2.31715e-07
g14695_i0	0	0	0	8.41843	8.1942	7.14331	10.4606	5.13388e-15	3.36164e-13
g14697_i0	13.703	12.7839	10.3827	9.16775	9.19645	9.50597	-3.52571	5.97246e-08	1.01657e-06
g14711_i0	8.60957	8.95093	8.72826	5.73076	6.24121	7.58391	-2.04104	0.000197702	0.00155473
g14716_i0	6.80052	7.33593	6.70149	4.22465	2.94468	4.33536	-3.10388	8.34749e-07	1.12992e-05
g14719_i0	7.06778	7.54663	6.08223	0	0	0	-9.4742	3.16506e-11	1.03694e-09
g14750_i0	6.74853	7.3981	7.28637	0	0	0	-9.62813	7.62139e-13	3.3583e-11
g14755_i0	6.26582	8.87801	3.882	0	0	0	-10.0094	2.408e-08	4.43574e-07
g14768_i0	0	0	0	7.83351	8.18475	6.10139	10.0573	3.23829e-12	1.27051e-10
g14776_i0	8.71831	8.38068	8.68074	10.2019	10.2278	9.32017	1.37489	4.67168e-05	0.000431109
g14781_i0	9.02733	8.49074	7.41641	6.54553	7.10698	6.64335	-1.67648	0.00104622	0.00661583
g14786_i0	5.33821	7.12106	2.30062	0	0	0	-8.38663	2.75356e-05	0.000268965
g14789_i0	9.08349	9.50899	9.19495	11.015	10.7278	10.5878	1.51568	2.81095e-10	7.53111e-09
g14798_i0	7.76162	7.69551	8.01234	9.47131	9.53474	9.67945	1.73899	5.14232e-14	2.79769e-12
g14801_i0	0	0	0	7.83971	8.47981	6.48971	10.26	4.06732e-13	1.86914e-11
g14803_i0	0	0	0	8.43492	8.24059	8.17395	10.7333	1.15077e-17	1.26218e-15
g14813_i0	0	0	0	9.38697	9.46025	9.79548	12.0073	1.25287e-22	3.41201e-20
g14814_i0	8.51938	9.34734	9.11802	0	0	0	-11.4997	7.12366e-20	1.23265e-17
g14815_i0	6.35545	5.85568	6.10298	8.06297	7.77609	7.76226	1.76919	6.139e-07	8.59119e-06
g14817_i0	4.88772	6.94187	6.2216	0	0	0	-8.69065	5.01968e-08	8.68273e-07
g14833_i0	7.73515	8.10526	7.33103	0	0	0	-10.2186	5.38392e-15	3.48724e-13
g14853_i0	5.26608	4.6072	3.975	7.22351	7.47611	7.26197	2.66095	4.98447e-07	7.10409e-06
g14856_i0	3.68214	4.02176	2.97668	7.18504	6.99237	6.90883	3.52394	2.97424e-10	7.93311e-09
g14858_i0	6.48818	6.34484	6.66008	4.88314	5.14781	5.01369	-1.51364	0.00124453	0.00767715
g14862_i0	0	0	0	10.3996	10.329	8.29486	12.3911	4.15627e-20	7.43336e-18
g14871_i0	5.26608	7.37178	2.30062	0	0	0	-8.56887	1.86932e-05	0.000189716
g14874_i0	0	0	0	6.82112	6.90291	6.01391	9.0671	1.79594e-10	4.98156e-09
g14885_i0	0	0	0	8.03621	8.46034	6.59895	10.3346	1.4749e-13	7.273e-12
g14896_i0	11.7106	10.8804	10.9873	7.84589	7.44476	9.4612	-2.71541	9.56492e-07	1.27775e-05
g14902_i0	0	0	0	9.44102	9.65093	6.80842	11.5167	1.2484e-15	9.27475e-14
g14906_i0	6.26582	6.00011	6.08223	8.12016	7.91414	8.05847	1.9282	9.55036e-10	2.29348e-08
g14909_i0	0	0	0	7.2702	7.28573	6.52177	9.5069	3.30913e-12	1.29372e-10
g14910_i0	0	6.56211	7.46532	0	0	0	-8.95488	0.000193117	0.00152467
g14922_i0	0	0	0	7.73708	7.55899	5.89654	9.70638	2.32943e-11	7.78604e-10
g14939_i0	3.15231	1.01164	0	7.69663	7.65116	6.35381	5.77126	7.009e-08	1.1767e-06
g14953_i0	5.68099	8.26629	4.83222	0	0	0	-9.4697	3.41278e-08	6.10593e-07
g14954_i0	5.44005	8.28521	3.975	0	0	0	-9.40611	2.453e-07	3.71133e-06
g14969_i0	0	0	0	7.6194	7.22242	6.08001	9.54728	2.24001e-11	7.50809e-10
g14981_i0	1.98515	2.34051	0	8.19467	8.00294	7.61397	6.73264	6.3441e-19	9.13151e-17
g14997_i0	8.79399	7.03424	8.54324	4.36892	5.77063	6.65785	-2.44816	0.000729566	0.00484333
g1499_i0	13.7647	13.9448	13.5408	14.4214	14.4573	15.3852	1.06817	0.00102237	0.00648364
g15007_i0	3.15231	0	0	8.41012	8.7633	7.90889	6.99801	5.45632e-12	2.05119e-10
g15010_i0	2.79037	2.60432	4.06236	6.48349	6.47646	4.92055	2.94494	0.000808812	0.00528775
g15011_i0	7.72173	7.87484	5.83176	0	0	0	-9.84738	1.79803e-11	6.13389e-10
g15014_i0	0	0	0	6.79582	6.9144	4.53708	8.84267	5.08598e-08	8.78472e-07
g15016_i0	0	0	0	5.75723	6.55198	4.65743	8.27646	5.10087e-07	7.25489e-06
g15017_i0	0	0	0	6.71712	6.59546	5.82124	8.86253	9.3624e-10	2.25729e-08
g15021_i0	10.4365	11.4589	11.3031	9.36562	9.45042	10.124	-1.44372	0.000108078	0.000907869
g15028_i0	8.67021	8.78136	7.5955	9.63187	9.668	10.638	1.62343	0.000369698	0.0026816
g15039_i0	10.1835	9.71665	10.239	8.91211	8.76647	9.25251	-1.07468	9.46686e-05	0.000806153
g15042_i0	7.38967	7.82399	6.20249	11.0937	11.0633	12.0558	4.20613	2.34319e-18	2.93626e-16
g15052_i0	7.06778	6.32668	7.08203	8.81152	8.99201	10.3349	2.69509	1.8331e-07	2.8361e-06
g15055_i0	7.69451	7.64513	8.64581	6.85827	6.47646	6.68642	-1.39989	0.00157531	0.00937965
g15067_i0	5.70846	9.25198	1.98003	0	0	0	-10.255	3.18569e-07	4.74203e-06
g15072_i0	0	0	0	7.35927	7.82562	5.5988	9.63554	1.1205e-10	3.2589e-09
g15094_i0	9.43963	9.66702	6.71503	0	0	2.01061	-9.07821	5.37227e-14	2.90959e-12
g15101_i0	0	1.60047	1.56723	8.51464	8.07639	7.31782	7.6362	1.45905e-16	1.3245e-14
g15103_i0	0	0	0	7.3243	7.38819	5.22321	9.36604	9.37984e-10	2.26036e-08
g15111_i0	7.76816	7.77798	8.37853	9.74363	9.73919	9.67054	1.71763	8.20441e-10	2.00227e-08
g15125_i0	8.31115	8.35851	7.58816	9.46128	9.48359	9.34279	1.30751	2.26795e-05	0.000225999
g15169_i0	6.13019	0	2.78451	11.1258	11.0819	9.15621	6.0512	0.000616496	0.00419555
g15170_i0	9.38108	10.0607	9.25876	7.53779	6.98149	6.64335	-2.51825	1.59201e-10	4.45976e-09
g15192_i0	3.15231	4.54576	5.75516	8.64436	8.50663	7.98562	3.60631	1.27064e-07	2.02673e-06
g15195_i0	3.88839	0	0	8.60484	8.56248	6.71444	5.97446	5.97135e-06	6.77587e-05
g15201_i0	7.01374	7.3981	6.03981	0	0	0	-9.37682	5.0194e-11	1.57245e-09
g15213_i0	6.20925	6.83034	5.22195	9.15039	8.82548	8.34948	2.599	3.53087e-07	5.20253e-06
g15224_i0	7.63132	7.65244	7.52035	8.75683	8.55148	9.43407	1.36719	9.27398e-05	0.000792073
g15228_i0	0	0	0	8.51464	8.09165	6.18386	10.3336	9.53975e-13	4.13053e-11
g15229_i0	5.15065	7.83687	2.30062	0	2.27144	0	-6.10807	0.000692828	0.00464122
g15230_i0	0	0	0	7.5976	7.62342	9.04201	10.703	4.67569e-15	3.09118e-13
g15232_i0	0	0	0	7.80208	7.21315	3.71349	9.44179	4.20454e-08	7.38738e-07
g15242_i0	7.30222	7.64513	6.97352	9.12521	9.05566	8.91195	1.70734	1.33716e-08	2.59164e-07
g15249_i0	5.62442	7.57766	4.22266	0	0	0	-8.88231	3.94615e-07	5.75077e-06
g15260_i0	7.60962	7.8623	8.86211	9.66894	9.4932	11.751	2.48314	0.00015894	0.00127972
g15261_i0	9.85209	9.50294	10.137	8.58651	8.40031	8.74542	-1.27185	3.99236e-06	4.69589e-05
g1526_i0	10.8004	11.7189	11.036	12.7553	12.6842	12.7751	1.49957	2.27046e-07	3.45592e-06
g15270_i0	0	0	0	8.71694	8.76647	4.59851	10.6428	5.63454e-11	1.73902e-09
g15274_i0	3.98141	4.77723	4.61825	8.1995	7.19442	7.42344	3.23369	1.69491e-09	3.90196e-08
g15275_i0	0	0	0	7.12534	7.51437	5.40611	9.36493	5.68983e-10	1.43385e-08
g152_i0	6.94611	8.03991	7.6173	8.5642	8.99201	10.3517	1.91816	0.000627228	0.00425771
g15309_i0	2.30608	3.48053	1.56723	7.80208	7.8134	8.97411	5.88796	4.55046e-16	3.76698e-14
g15316_i0	0	0	0	7.07363	7.09693	6.94475	9.47946	1.08865e-12	4.66727e-11
g15317_i0	2.56845	2.82726	1.98003	5.18554	6.38029	5.22321	3.46473	9.60292e-05	0.00081624
g15339_i0	0	0	0	7.51471	7.4127	7.27143	9.84498	4.11341e-14	2.29255e-12
g15343_i0	9.52901	9.51301	9.04483	8.47931	8.52549	8.08017	-1.00598	0.000434132	0.00308592
g15346_i0	0	0	0	9.82719	9.68655	8.53373	11.9017	2.50312e-20	4.63668e-18
g15352_i0	0	1.60047	2.30062	7.85817	7.93686	6.58384	6.57874	1.19007e-12	5.05686e-11
g15353_i0	0	0	0	7.97552	8.00831	5.44007	9.9678	5.08453e-11	1.58974e-09
g15367_i0	7.60962	7.63779	6.25906	9.357	9.08647	8.83108	1.81951	6.68077e-05	0.000591132
g15388_i0	8.22341	8.36742	8.93337	7.02	6.856	5.76876	-1.90736	4.92116e-05	0.000450834
g15391_i0	0	0	0	7.24237	7.10698	4.92055	9.17194	5.02834e-09	1.04971e-07
g15392_i0	6.43982	7.06741	7.96777	0	0	0	-9.7536	5.01056e-12	1.90756e-10
g15402_i0	7.22823	7.33593	7.63166	8.61934	8.53296	9.26204	1.43928	3.59852e-05	0.000341407
g15439_i0	0	0	0	7.05242	7.16586	5.56842	9.19112	5.49294e-10	1.39009e-08
g15446_i0	6.62422	9.18303	8.00132	5.59063	6.52224	5.0581	-2.45232	0.000938844	0.00601923
g15450_i0	7.72845	10.1843	9.85293	5.26146	5.55264	7.72831	-2.96481	0.000253881	0.00192941
g15460_i0	10.0218	7.73733	5.95102	2.3023	2.27144	0	-7.39503	1.84243e-10	5.0987e-09
g15462_i0	0	2.34051	3.78259	6.12551	6.71855	6.64335	4.01404	0.0002688	0.00202767
g15468_i0	9.51935	8.70613	8.19741	10.2585	10.2439	10.3168	1.36327	0.000364721	0.00265152
g15478_i0	0	0	0	8.7034	8.70824	6.96822	10.7684	4.96706e-15	3.26132e-13
g15486_i0	6.58029	8.79793	7.79998	10.6593	10.617	10.718	2.67862	2.73863e-07	4.11994e-06
g15489_i0	7.43971	7.49067	7.45728	11.0695	10.9618	11.9643	3.9507	4.25765e-31	4.10494e-28
g15490_i0	9.02733	9.20803	8.34843	10.0033	9.98243	11.0883	1.55238	0.000245064	0.00187157
g15494_i0	5.53518	7.00029	6.83153	9.60663	9.5366	8.55325	2.73196	1.04666e-07	1.69714e-06
g15495_i0	2.79037	0	0	8.36781	8.38387	6.20376	6.95198	6.41181e-09	1.31504e-07
g15499_i0	7.86289	6.70947	7.20231	0	1.54301	0	-7.94411	1.18631e-10	3.42329e-09
g15514_i0	8.04633	6.49867	6.61744	9.26317	9.22903	9.31561	2.03846	3.5418e-05	0.00033663
g15535_i0	6.59508	6.23234	4.8811	8.62294	8.58422	8.34501	2.47209	1.33704e-06	1.74004e-05
g15537_i0	5.56554	5.72319	7.65293	8.84892	8.60565	9.32926	2.32029	0.000280251	0.00210412
g15540_i0	1.57177	0	0	6.57559	7.17544	5.44007	7.14256	2.0109e-07	3.08825e-06
g15564_i0	7.33784	7.90574	7.72833	0	0	0	-10.1365	6.01353e-15	3.87412e-13
g15569_i0	9.12995	10.8505	10.3076	11.9964	11.9614	11.6247	1.61295	0.000179108	0.00142333
g15592_i0	6.7877	4.48158	4.97416	7.6194	7.78863	8.44872	2.24404	0.00161169	0.00956061
g15610_i0	0	0	0	8.2609	8.08658	2.81948	10.052	2.23726e-08	4.14672e-07
g15614_i0	0	4.1093	3.29793	7.44316	7.46834	5.14301	3.9352	0.000982742	0.00626464
g15640_i0	6.6946	7.49067	7.70136	4.93041	5.22367	5.79524	-2.02148	0.000135089	0.00110664
g1564_i0	7.47213	7.60804	7.87429	5.93001	5.69269	6.50583	-1.59204	0.000141322	0.00115317
g15653_i0	0	0	0	9.45321	9.26538	5.92079	11.2896	9.57236e-14	4.9441e-12
g15668_i0	9.35957	8.49886	8.18772	7.64797	7.28573	6.80842	-1.48897	0.00114116	0.0071183
g15686_i0	8.7351	8.43676	9.21415	7.6194	7.65801	7.93889	-1.08926	0.00110202	0.00690828
g15687_i0	7.89314	9.03996	6.93931	0	0	0	-10.6698	3.53077e-14	1.98631e-12
g15694_i0	0	0	0	6.98684	7.11696	5.74179	9.17017	3.16254e-10	8.37943e-09
g15699_i0	9.23286	9.57583	10.2851	8.31979	8.44853	7.89672	-1.52899	4.68844e-05	0.000432323
g15718_i0	0	0	0	7.19475	7.33787	5.74179	9.35265	1.55456e-10	4.36506e-09
g1571_i0	6.72182	7.24221	5.29592	8.50687	8.0296	9.21378	2.05208	0.000606556	0.00413613
g15720_i0	9.28854	9.02315	8.22133	12.3332	12.2689	11.6562	3.20844	1.40023e-19	2.28075e-17
g15730_i0	7.70818	8.22769	7.17317	5.53053	5.95997	6.52177	-1.72039	0.00067504	0.00454365
g15740_i0	7.16021	7.96562	7.92762	9.79403	9.69157	9.0721	1.82867	7.54724e-07	1.03032e-05
g15743_i0	10.2942	10.4421	9.88922	0	0	0	-12.6929	3.174e-25	1.43522e-22
g15751_i0	0	0	0	7.86427	8.15114	5.68628	10.0097	1.92278e-11	6.52236e-10
g15752_i0	3.88839	7.9773	5.64627	0	0	2.33325	-6.2928	8.68155e-05	0.000747468
g15754_i0	0	0	0	7.6829	7.91414	3.18249	9.68822	4.3564e-08	7.63461e-07
g15760_i0	0	0	0	5.95309	6.39677	5.14301	8.34587	9.27075e-08	1.51933e-06
g15770_i0	10.1823	9.16015	10.2737	5.73076	6.58111	6.6287	-3.60035	2.06949e-16	1.83013e-14
g15772_i0	6.15037	5.75068	6.06117	7.91803	7.96476	7.44032	1.81181	1.82231e-06	2.31501e-05
g15775_i0	0	0	0	8.38063	8.28995	6.53754	10.3895	1.35563e-13	6.75431e-12
g1577_i0	11.7656	11.8281	11.694	13.3279	13.3789	13.5642	1.66393	4.89595e-27	2.75147e-24
g15791_i0	6.48818	9.08385	6.83153	4.06434	4.63953	4.7685	-3.49532	1.50474e-05	0.000155977
g15806_i0	7.38116	8.62305	9.76288	6.57559	6.42918	3.18249	-2.92636	0.000953525	0.00609785
g15824_i0	8.00261	8.87801	8.45317	6.0843	5.7957	7.25244	-1.9779	0.000197124	0.00155171
g15829_i0	4.5046	0	1.56723	8.35487	8.34194	7.06931	5.04708	1.31704e-05	0.000138376
g15835_i0	0	0	0	6.88252	6.9144	6.64335	9.25606	9.35469e-12	3.36874e-10
g15852_i0	0	0	0	8.39756	8.388	6.76889	10.4697	3.34508e-14	1.89072e-12
g15854_i0	3.44141	2.82726	5.25941	7.9528	7.33787	6.35381	3.19544	0.000160709	0.00129266
g15861_i0	10.5106	10.3258	10.8952	9.45725	9.65436	9.67233	-1.00014	3.68419e-05	0.000348435
g15866_i0	7.60232	8.40683	7.78721	0	0	0	-10.4361	1.07769e-15	8.16866e-14
g15868_i0	0	0	0	7.2517	7.76978	4.71403	9.48728	3.2777e-09	7.11324e-08
g15875_i0	8.46	8.61559	7.9507	9.95129	9.91252	10.0406	1.60334	2.05175e-09	4.65636e-08
g15885_i0	6.17026	7.02301	7.07154	9.58278	9.71968	11.512	3.76261	1.14692e-10	3.32364e-09
g15886_i0	0	0	0	9.97262	9.75686	7.66511	11.8809	5.97413e-18	6.95014e-16
g15891_i0	0	0	0	8.47931	8.03487	6.89666	10.3878	2.94932e-14	1.68491e-12
g15910_i0	0	0	0	6.31557	7.11696	5.89654	8.96914	9.09285e-10	2.19894e-08
g15911_i0	0	0	0	8.03079	6.77006	6.76889	9.76248	3.90489e-12	1.5094e-10
g15920_i0	7.65974	8.84332	8.7013	10.3418	10.4533	11.5697	2.41614	2.75359e-07	4.13998e-06
g15924_i0	6.8507	7.76455	7.72833	9.12267	8.95354	9.06939	1.55066	1.09095e-05	0.000116848
g15926_i0	0	0	0	8.4593	8.24515	7.24286	10.5164	2.49456e-15	1.75318e-13
g15929_i0	0	0	0	6.80853	7.37161	4.65743	9.09418	1.69497e-08	3.21622e-07
g15932_i0	0	0	0	6.06325	6.34676	4.87163	8.31307	1.90658e-07	2.93935e-06
g15933_i0	0	0	0	6.77006	6.60967	2.33325	8.57186	8.10784e-06	8.93578e-05
g15936_i0	12.627	14.043	13.1611	10.7076	10.7408	12.3153	-1.9327	0.000318357	0.0023501
g15946_i0	0	0	0	9.85043	9.73434	10.1029	12.3531	3.85883e-24	1.40119e-21
g15954_i0	0	0	0	7.96987	8.05058	7.34496	10.2652	3.16633e-15	2.17429e-13
g15956_i0	0	0	0	8.00894	7.83169	6.28074	9.99528	1.64754e-12	6.84892e-11
g1595_i0	5.65298	7.06741	6.27744	8.30193	8.37558	8.32697	1.89937	4.12199e-05	0.000385204
g15963_i0	10.7508	11.6494	11.3532	9.98807	10.0465	10.1069	-1.25041	1.28713e-05	0.00013559
g15964_i0	7.65974	8.38507	6.03981	9.98527	9.97147	11.1141	2.81983	3.30719e-06	3.95304e-05
g15967_i0	2.98266	2.82726	2.97668	8.63012	8.84363	8.08554	5.82144	9.82413e-30	8.11862e-27
g15969_i0	1.57177	0	0	8.69658	8.82244	6.12245	8.8788	3.44705e-11	1.12242e-09
g15976_i0	0	0	0	7.717	7.36325	5.84678	9.61246	4.37196e-11	1.38868e-09
g15977_i0	0	0	0	6.35076	6.78266	4.96787	8.64714	3.8493e-08	6.79561e-07
g15993_i0	8.78111	8.27578	8.48909	7.4754	6.52224	7.41493	-1.33857	0.000770226	0.0050739
g16002_i0	6.91107	7.0783	6.34868	0	0	0	-9.26588	2.14694e-11	7.21129e-10
g16003_i0	0	0	0	7.06306	6.86787	4.7685	8.96774	1.72108e-08	3.25932e-07
g16020_i0	2.56845	5.57729	4.06236	7.2702	7.74425	6.95653	2.86373	0.000553745	0.00381893
g16030_i0	6.8507	7.76455	6.98475	3.29982	2.75319	4.47292	-3.67623	1.29017e-07	2.05582e-06
g16037_i0	8.22341	7.63041	7.34852	6.40197	6.12732	6.31774	-1.50671	0.000283629	0.0021261
g16041_i0	4.93501	6.36276	6.3135	2.3023	3.265	3.59792	-3.00223	0.000369396	0.00268022
g16067_i0	7.25642	7.15231	6.84391	8.89731	8.58782	7.72831	1.39548	0.00100067	0.00636115
g16070_i0	6.48818	7.27097	7.57337	8.88836	8.96187	8.34501	1.58467	0.000133287	0.00109394
g16073_i0	0	0	0	7.00903	6.80752	6.08001	9.12048	1.1556e-10	3.34476e-09
g16074_i0	0	0	0	7.66204	7.89687	7.21371	10.0611	1.56998e-14	9.42993e-13
g16088_i0	0	0	0	8.71694	8.93955	4.82098	10.7375	2.23982e-11	7.50809e-10
g16100_i0	13.7542	13.4972	12.6488	12.4456	12.3917	11.5934	-1.17954	0.00158343	0.009421
g16110_i0	8.08353	8.09457	8.19741	6.63388	6.38029	6.8595	-1.49832	1.59198e-06	2.04517e-05
g16127_i0	0	0	0	9.35483	9.26986	8.08017	11.454	1.29066e-18	1.71364e-16
g16132_i0	4.73579	7.79788	4.83222	0	0	0	-8.98366	4.48622e-07	6.45539e-06
g16133_i0	0	0	0	7.66903	7.34638	7.65792	10.0081	1.10783e-14	6.85154e-13
g16151_i0	8.45596	8.91189	8.46524	0	0	0	-11.0908	8.71471e-19	1.21426e-16
g16159_i0	0	0	0	6.29766	6.70538	6.89666	9.09028	6.652e-11	2.02952e-09
g16173_i0	9.50962	8.90273	9.02593	7.35927	7.60935	7.70755	-1.60983	1.36389e-07	2.16108e-06
g16185_i0	0	0	0	6.70357	6.79514	5.65771	8.90329	1.31205e-09	3.0782e-08
g16213_i0	0	0	0	6.48349	6.59546	4.96787	8.61036	3.95673e-08	6.97498e-07
g16214_i0	11.7413	11.676	11.1681	10.0944	10.0775	10.3584	-1.36843	1.9152e-08	3.60413e-07
g16230_i0	8.22341	8.68847	8.65988	5.40226	5.77063	6.16368	-2.74941	3.53958e-13	1.64395e-11
g16233_i0	1.57177	0	0	7.34189	6.98149	5.89654	7.44204	1.28888e-08	2.50141e-07
g16247_i0	4.68137	9.61	8.41218	1.56862	0	0	-9.18542	1.49415e-09	3.46809e-08
g16249_i0	8.70813	9.03158	8.2588	6.9414	7.5068	7.28083	-1.44455	6.08945e-05	0.000544946
g16252_i0	0	0	0	7.36788	7.42882	6.44023	9.58441	3.37168e-12	1.3171e-10
g16253_i0	2.79037	2.34051	2.30062	6.90636	7.40458	5.9681	4.64876	8.04645e-10	1.96672e-08
g16268_i0	0	0	0	6.53027	7.21315	6.45691	9.21284	4.18347e-11	1.3359e-09
g16269_i0	3.44141	6.23234	6.39989	1.9816	2.27144	3.01237	-3.59843	0.00101056	0.0064181
g16284_i0	9.49195	9.19808	7.18295	6.43513	7.1465	6.6139	-2.16525	0.000468357	0.00330081
g16289_i0	5.68099	4.97665	6.34868	7.63375	7.1465	7.82785	1.80651	0.000675946	0.00454807
g16294_i0	6.08898	7.29917	3.67582	0	0	2.33325	-5.87763	0.000200862	0.00157595
g16311_i0	4.1512	0	0	7.85817	7.3964	6.45691	4.85393	0.000804613	0.0052668
g16314_i0	0	0	0	5.97581	5.71914	6.92091	8.7343	6.10635e-09	1.25615e-07
g16315_i0	0	0	0	6.16558	6.70538	5.79524	8.70281	3.23267e-09	7.03222e-08
g16327_i0	0	0	0	8.31089	8.79783	6.78219	10.6299	2.58161e-14	1.49068e-12
g16332_i0	0	0	0	6.49925	6.71855	6.31774	8.95593	1.5283e-10	4.29385e-09
g16333_i0	7.06778	7.03424	5.85641	0	0	0	-9.20493	1.73811e-10	4.83099e-09
g16338_i0	0	0	0	10.6184	10.4671	8.45704	12.5694	1.05127e-20	2.14418e-18
g16341_i0	0	0	0	9.41008	9.21283	7.93294	11.4307	3.65753e-18	4.43821e-16
g16351_i0	5.47246	6.06724	4.14473	0	0	0	-7.86103	6.76292e-06	7.59302e-05
g16353_i0	9.50767	9.768	8.58809	10.6434	10.4114	10.6571	1.20655	0.000638655	0.00432914
g16355_i0	0	0	0	10.1226	9.99466	9.73863	12.4097	2.31428e-24	8.88344e-22
g16357_i0	1.57177	0	0	9.8958	9.76004	9.86899	10.4345	7.44228e-23	2.14889e-20
g16361_i0	7.19947	4.72275	4.61825	8.8052	8.87925	8.38478	2.67993	0.000336338	0.00246687
g16365_i0	4.0688	0	0	8.1995	8.24515	5.65771	5.35133	0.000271966	0.00204834
g16366_i0	4.1512	0	0	7.90033	8.01899	7.56865	5.35106	5.96087e-05	0.000534504
g16367_i0	0	0	0	7.37644	7.78863	6.03628	9.67913	1.67145e-11	5.74708e-10
g16381_i0	5.50416	6.15215	2.97668	8.54534	8.80093	7.22349	2.99333	0.000236664	0.00181671
g16382_i0	5.11002	0	1.56723	8.63012	8.85262	7.457	4.85947	7.5775e-05	0.0006612
g16383_i0	6.20925	8.84969	9.30203	5.46782	4.84565	6.56857	-2.81923	0.000516632	0.00359505
g16389_i0	7.18975	7.33593	7.55842	5.49952	5.18624	4.33536	-2.31767	3.82128e-06	4.51573e-05
g16398_i0	8.43555	8.41544	8.97618	9.94842	9.88795	9.60844	1.19102	1.86837e-05	0.000189691
g163_i0	0	2.34051	4.36691	8.71694	8.51042	9.40428	5.9432	2.92792e-10	7.82263e-09
g16432_i0	7.23768	6.28968	6.72845	8.54534	8.71154	9.96249	2.42756	2.64116e-06	3.23355e-05
g16437_i0	3.44141	8.0061	6.74175	0	0	0	-9.42125	1.13909e-07	1.83584e-06
g16441_i0	0	0	0	6.12551	6.56662	5.33571	8.52383	2.42851e-08	4.46665e-07
g16447_i0	10.0463	10.9119	10.4782	7.5976	7.55899	7.73516	-2.89555	2.07757e-21	4.67512e-19
g16448_i0	9.14259	9.31318	8.12316	10.4921	10.4494	11.6553	2.03677	1.39454e-05	0.000145656
g16452_i0	1.57177	3.60624	0	6.57559	6.22284	8.66156	5.44753	5.70019e-06	6.49894e-05
g16458_i0	0	0	2.30062	7.4185	7.60226	7.30866	7.0385	9.89899e-13	4.27835e-11
g16470_i0	5.98048	6.06724	5.46577	2.78631	3.40192	2.81948	-2.99085	3.53182e-05	0.00033588
g16474_i0	6.98032	5.15182	4.92838	8.01991	8.1217	8.78889	2.36819	0.0003517	0.00256776
g16477_i0	7.41491	7.89346	2.78451	0	0	0	-9.56986	1.42086e-07	2.24245e-06
g16479_i0	0	0	0	7.30649	7.43681	6.88438	9.66876	3.7781e-13	1.74627e-11
g16480_i0	3.68214	0	0	8.12525	7.94808	5.84678	5.61461	5.60113e-05	0.000505494
g16481_i0	0	0	0	7.52245	7.3964	6.83419	9.72182	3.49834e-13	1.62954e-11
g16482_i0	0	0	0	7.18504	7.37161	6.03628	9.4116	3.89995e-11	1.25371e-09
g16484_i0	4.22914	6.96552	1.98003	0	0	0	-8.05877	0.000170208	0.00135971
g16485_i0	3.68214	6.56211	4.36691	0	0	0	-7.84737	4.56313e-05	0.000422067
g16497_i0	9.38108	8.48256	7.2119	0	0	0	-11.0743	1.48e-15	1.07319e-13
g16499_i0	1.57177	0	0	8.09445	8.21758	6.28074	8.34556	1.05682e-10	3.0868e-09
g16503_i0	0	0	0	7.53779	7.60935	6.24276	9.69163	5.41889e-12	2.04032e-10
g16505_i0	4.22914	3.19056	5.58857	6.66216	7.02454	7.44032	2.46052	0.00120086	0.00744031
g16506_i0	0	0	0	5.5609	6.65147	5.22321	8.37425	1.39606e-07	2.20695e-06
g16538_i0	5.15065	3.72186	5.75516	7.48335	7.28573	7.4319	2.33814	0.000190858	0.00150833
g16545_i0	5.47246	5.60768	4.97416	9.38697	9.43853	7.55322	3.67088	2.37493e-10	6.43122e-09
g16555_i0	2.56845	3.48053	5.52848	7.77643	6.7316	8.11211	3.31305	0.000161022	0.0012943
g16562_i0	10.3066	9.76632	10.0313	9.10989	8.92825	8.84699	-1.0872	1.14967e-05	0.000122428
g16577_i0	3.56679	4.77723	4.97416	5.93001	6.67868	7.47348	2.32028	0.0012225	0.00755974
g16578_i0	0	0	0	6.87044	6.87965	6.6722	9.24814	9.42312e-12	3.38829e-10
g16579_i0	0	0	0	6.92981	7.05601	5.76876	9.12546	3.43118e-10	9.05615e-09
g16593_i0	8.07827	8.0061	7.79361	6.33327	6.63767	6.8595	-1.34735	6.04553e-05	0.00054142
g16600_i0	7.85677	6.96552	7.9621	0	0	3.82048	-5.52824	2.80644e-05	0.000273628
g16601_i0	0	0	0	7.69663	7.76344	7.21371	10.0208	1.68715e-14	1.00581e-12
g16608_i0	8.81626	9.87023	11.644	6.26114	6.34676	8.27618	-3.30126	2.65595e-05	0.000260224
g16617_i0	0	0	0	6.63388	6.59546	7.53762	9.43065	1.36801e-11	4.78614e-10
g16625_i0	0	0	0	6.71712	6.9258	5.82124	8.99667	5.12356e-10	1.30696e-08
g16626_i0	0	0	0	6.6761	6.50714	6.01391	8.85903	5.47587e-10	1.3865e-08
g16635_i0	0	0	0	7.5976	7.93686	6.33588	9.87828	2.11626e-12	8.65699e-11
g16637_i0	0	0	0	8.60484	8.388	6.45691	10.5259	1.34427e-13	6.7047e-12
g16638_i0	8.1994	7.96562	7.28637	0	0	0	-10.3274	3.59654e-15	2.43827e-13
g16639_i0	0	0	0	5.224	6.04607	4.87163	7.88507	2.08114e-06	2.60244e-05
g16655_i0	0	0	0	6.12551	6.44511	4.96787	8.39899	1.04301e-07	1.69179e-06
g16695_i0	6.70828	6.36276	6.71503	7.55298	7.86168	7.91494	1.18869	0.000450569	0.00318857
g16697_i0	6.32026	7.11049	5.14399	3.88396	4.18794	3.18249	-2.67877	0.000776783	0.00510867
g16715_i0	0	0	0	6.56064	6.22284	0	8.24996	0.00111757	0.00698844
g16717_i0	7.84444	7.95384	8.26342	0	0	0	-10.4935	1.60598e-16	1.44965e-14
g16728_i0	6.80052	7.8623	7.83141	9.04424	8.66808	8.75219	1.26047	0.00152388	0.00911648
g16736_i0	9.23286	9.56038	9.38274	10.4027	10.364	11.0148	1.22892	9.94939e-06	0.000107503
g16744_i0	7.16021	7.37178	8.77751	10.3559	10.1215	9.16385	2.00819	0.000220046	0.00170691
g16748_i0	0	0	0	9.77958	9.60202	6.52177	11.6345	2.96741e-15	2.04355e-13
g16753_i0	7.34661	8.63047	3.882	0	3.265	0	-6.04345	0.000112415	0.000939193
g16758_i0	0	0	0	8.00342	7.80725	5.14301	9.8682	2.00994e-10	5.52399e-09
g16762_i0	4.83884	5.90545	5.43336	10.9405	10.8711	11.4771	5.69942	8.65328e-56	2.96258e-52
g16770_i0	5.06822	7.28983	7.28637	8.92091	8.98929	9.09891	2.16458	0.000245783	0.0018753
g16774_i0	0	0	0	8.17026	8.02431	7.48166	10.3657	1.11778e-15	8.42396e-14
g16777_i0	0	0	0	5.46782	5.63829	2.33325	7.45226	0.000278883	0.00209549
g16794_i0	7.54251	7.86858	7.33103	5.80874	5.49257	6.31774	-1.7016	9.64151e-05	0.000819375
g16799_i0	0	0	0	5.95309	6.95947	0	8.39231	0.000838051	0.00545325
g16811_i0	7.76162	8.67777	7.5955	0	0	0	-10.5563	1.54375e-15	1.11436e-13
g16812_i0	6.47224	6.32668	8.00132	8.89731	8.86452	9.39349	1.93268	0.000355866	0.00259541
g16819_i0	7.85062	7.92999	7.61007	0	0	0	-10.264	1.04159e-15	7.94977e-14
g16822_i0	0	0	0	7.2044	7.24989	6.28074	9.41422	1.34349e-11	4.71413e-10
g16823_i0	5.15065	3.72186	4.06236	6.6761	6.55198	7.58391	2.62352	9.86758e-05	0.00083651
g16824_i0	0	0	0	6.40197	6.62373	5.74179	8.73411	2.37385e-09	5.30447e-08
g16825_i0	0	2.82726	0	6.66216	6.32969	7.32693	5.80938	2.8105e-06	3.41557e-05
g16835_i0	7.41491	8.45358	7.84379	5.95309	6.71855	5.82124	-1.75939	0.000367013	0.00266524
g16837_i0	7.2657	8.59678	7.44107	3.4371	2.53233	5.22321	-3.80636	4.24601e-06	4.95171e-05
g16839_i0	0	0	0	8.72031	9.04525	7.01402	10.9375	2.75116e-15	1.91387e-13
g16840_i0	8.47608	6.86848	7.27727	0	0	0	-10.1702	3.58201e-13	1.66205e-11
g16843_i0	0	0	0	8.12016	8.46426	6.6139	10.3702	1.13779e-13	5.77706e-12
g16857_i0	9.03277	9.16781	8.76128	7.16541	6.87965	7.74878	-1.69276	1.70666e-06	2.17616e-05
g16859_i0	7.96324	9.26633	1.98003	2.3023	2.94468	2.33325	-5.88269	4.44514e-06	5.16008e-05
g1686_i0	1.98515	0	2.56276	7.53779	7.47611	8.54157	6.53367	4.08203e-15	2.73262e-13
g16876_i0	0	0	0	9.10217	9.00281	7.87826	11.2041	8.43506e-18	9.5354e-16
g16883_i0	0	0	0	7.59025	7.16586	6.68642	9.63472	1.2955e-12	5.48055e-11
g16898_i0	5.76189	6.32668	6.51276	7.95851	8.05058	8.05847	1.80283	8.53374e-07	1.15187e-05
g16906_i0	3.44141	5.51454	4.06236	7.14552	7.20381	8.64345	3.28791	1.80449e-05	0.000183828
g16909_i0	0	0	0	7.12534	7.53685	5.62856	9.40403	2.2631e-10	6.14228e-09
g16911_i0	0	0	0	8.01443	8.04536	6.48971	10.1174	4.00748e-13	1.84517e-11
g16927_i0	4.0688	7.35397	1.98003	0	0	0	-8.3845	9.08742e-05	0.000778497
g16938_i0	9.56515	10.4692	11.1662	11.9329	11.9331	12.0316	1.42508	0.000400852	0.00287968
g16946_i0	7.70818	7.8623	9.70975	3.97697	5.10833	0	-4.72363	1.91578e-05	0.000193888
g16966_i0	6.42334	8.73395	3.67582	0	0	0	-9.9084	3.45407e-08	6.1637e-07
g16971_i0	0	0	0	6.40197	6.99237	5.44007	8.84473	4.79183e-09	1.00515e-07
g16980_i0	0	0	0	8.05233	8.06612	5.0581	10.0046	1.56088e-10	4.38025e-09
g16981_i0	0	0	0	7.85817	7.6851	6.08001	9.83853	6.79592e-12	2.50566e-10
g16994_i0	4.44051	4.48158	4.14473	8.4593	8.67822	6.56857	3.86139	3.85415e-09	8.22133e-08
g17006_i0	0	0	0	11.518	11.5375	10.4393	13.6973	7.32853e-28	4.55054e-25
g1700_i0	6.72182	4.41442	7.32221	8.61934	8.5441	9.02253	2.17627	0.00147442	0.00886217
g17019_i0	4.5046	5.69517	6.12344	7.59025	8.10675	7.14331	2.10323	0.000367054	0.00266524
g17022_i0	0	0	0	6.6761	6.95947	7.41493	9.48878	2.97038e-12	1.17761e-10
g17025_i0	8.29764	4.6072	8.47323	0	0	0	-10.3158	1.84438e-10	5.10115e-09
g17032_i0	8.91094	8.49886	8.67382	10.1825	10.0788	9.97846	1.37985	5.04993e-10	1.29092e-08
g17039_i0	7.28407	7.33593	6.52819	0	0	0	-9.55012	2.63699e-12	1.05769e-10
g17043_i0	4.88772	4.41442	5.06157	6.3851	6.55198	7.16378	1.96543	0.000289046	0.00216135
g17045_i0	0	0	0	7.17526	7.02454	5.68628	9.20202	3.44556e-10	9.08807e-09
g17059_i0	7.0464	6.60792	6.41657	7.99788	7.88523	7.78886	1.18596	0.000691602	0.00463495
g17067_i0	0	0	0	6.9643	7.26792	5.79524	9.23865	2.13251e-10	5.82745e-09
g17076_i0	9.63483	9.65979	10.5451	7.63375	7.64427	8.03645	-2.23354	7.94808e-10	1.94466e-08
g17088_i0	0	0	0	8.76989	8.92825	8.42772	11.1705	3.73331e-19	5.6627e-17
g17091_i0	0	0	0	7.80842	7.77609	6.42336	9.90506	1.11298e-12	4.75458e-11
g17126_i0	6.70828	6.02284	4.97416	0	0	0	-8.51181	8.25009e-08	1.36545e-06
g17135_i0	0	0	0	9.01986	8.67822	6.71444	10.875	1.46032e-14	8.83768e-13
g17137_i0	0	0	0	7.70346	7.84976	6.8469	9.97214	1.17059e-13	5.90705e-12
g17140_i0	2.30608	0	0	7.64797	7.58798	6.03628	6.84499	6.38396e-09	1.31045e-07
g17142_i0	6.20925	7.00029	4.49805	0	0	0	-8.67405	1.48739e-07	2.33746e-06
g17160_i0	6.51954	5.30801	5.33152	7.71024	7.88523	7.29017	1.82939	0.000585856	0.00401209
g17165_i0	9.33114	9.15244	8.75801	10.4663	10.5282	10.4643	1.38837	3.55707e-09	7.65921e-08
g17174_i0	6.26582	6.23234	6.36595	7.68978	7.25894	8.38041	1.57426	0.000446654	0.0031632
g1718_i0	9.0246	7.24221	7.91006	5.64833	4.58305	6.72824	-2.36133	0.00106623	0.00672355
g17197_i0	8.56518	8.19304	6.95081	2.78631	1.54301	3.92009	-5.17905	5.38681e-11	1.67333e-09
g1719_i0	5.11002	4.1093	7.6173	8.94701	8.83761	9.39997	2.7271	0.000998049	0.00634752
g17203_i0	0	0	0	6.45143	6.9144	4.65743	8.71356	6.86794e-08	1.15504e-06
g17212_i0	5.76189	5.15182	6.67401	9.17022	9.65093	9.32926	3.41795	1.71917e-13	8.37708e-12
g17216_i0	5.68099	6.1928	6.46547	7.73708	7.71826	8.90892	2.10312	4.71478e-05	0.000434343
g17220_i0	6.83832	7.25186	5.64627	0	0	0	-9.17649	5.10654e-10	1.30331e-08
g17226_i0	0	0	0	9.95129	10.2081	7.20386	12.0438	4.19222e-17	4.24815e-15
g17228_i0	8.14514	9.05382	8.10784	6.45143	7.02454	7.36277	-1.51953	0.000884902	0.00571005
g17248_i0	9.20902	9.98172	9.19977	7.85817	7.71169	8.32243	-1.528	2.59788e-05	0.000255424
g17259_i0	5.06822	7.47427	6.66008	2.78631	2.53233	4.53708	-3.23623	0.000757123	0.00500064
g17279_i0	3.44141	0	0	8.07354	8.24969	6.89666	6.12522	5.2363e-07	7.4189e-06
g17284_i0	4.83884	7.05644	6.63179	1.9816	3.52696	3.18249	-3.5796	9.28377e-05	0.000792485
g17285_i0	0	0	0	7.17526	7.11696	5.76876	9.25308	2.02169e-10	5.54993e-09
g17293_i0	4.0688	3.19056	3.14623	10.1898	10.3889	7.19394	6.38313	4.43785e-16	3.68649e-14
g17299_i0	0	0	0	9.19946	9.01354	6.45691	11.0818	2.28804e-14	1.33416e-12
g17302_i0	9.21142	8.05101	7.65293	2.78631	2.27144	5.29917	-4.45963	6.31076e-07	8.80073e-06
g17315_i0	3.44141	0	0	9.5491	9.60024	8.98852	7.68081	5.52429e-16	4.48028e-14
g17324_i0	7.15023	7.03424	7.90416	5.64833	5.36438	5.94464	-1.76593	0.000234242	0.001801
g17325_i0	0	0	0	6.14569	6.60967	4.7685	8.45605	1.45899e-07	2.29733e-06
g17332_i0	2.79037	0	0	9.39962	9.51601	8.81823	8.28459	2.31673e-24	8.88344e-22
g17336_i0	0	0	0	7.73042	7.67837	6.80842	9.90534	1.75324e-13	8.49693e-12
g17339_i0	2.30608	3.02032	2.30062	5.5609	5.66575	7.21371	4.02334	4.72774e-06	5.45774e-05
g17340_i0	4.37343	7.66694	3.14623	0	0	0	-8.72639	1.09095e-05	0.000116848
g17344_i0	0	0	0	7.11515	7.62342	5.50567	9.42889	3.45984e-10	9.11675e-09
g17354_i0	10.1564	10.2484	6.75492	0	0	0	-12.1483	2.0783e-16	1.83453e-14
g17358_i0	6.98032	6.56211	7.0396	7.78288	8.04013	8.3315	1.19969	0.000645541	0.00436779
g17370_i0	7.48807	6.72341	7.54331	0	0	0	-9.75506	4.64724e-13	2.1214e-11
g17371_i0	13.0392	13.7393	10.9499	11.2545	11.2398	10.4477	-1.94398	0.00118154	0.00733962
g17376_i0	7.07834	8.78801	5.95102	0	0	0	-10.1952	2.83892e-11	9.38795e-10
g17382_i0	0	0	0	7.27936	7.00318	5.14301	9.16925	2.68134e-09	5.93074e-08
g1738_i0	0	0	0	10.2246	10.3765	8.06936	12.3123	1.97878e-19	3.14055e-17
g17391_i0	4.37343	0	0	9.99225	9.7806	8.0475	6.77389	0.00143714	0.00867882
g17396_i0	0	0	0	6.78299	6.71855	8.11737	9.80234	4.65546e-12	1.78085e-10
g17399_i0	0	0	0	7.26098	6.83197	5.62856	9.15923	5.92285e-10	1.48555e-08
g17416_i0	0	0	0	7.85204	7.91985	5.14301	9.84731	2.11859e-10	5.79271e-09
g17417_i0	2.56845	0	0	7.5454	7.49919	7.15358	6.67718	6.15965e-11	1.88771e-09
g17433_i0	3.68214	5.44892	2.56276	8.18007	7.88523	7.88444	3.67843	1.71128e-06	2.18147e-05
g17434_i0	7.2187	8.35851	7.3044	5.95309	5.55264	6.24276	-1.79985	0.000532595	0.00368846
g17436_i0	0	0	0	8.05766	8.08658	6.58384	10.1676	2.15881e-13	1.03681e-11
g17438_i0	0	0	0	6.53027	7.00318	4.7685	8.80215	3.65073e-08	6.47605e-07
g17445_i0	5.91123	6.39796	6.34868	8.52623	8.85858	6.75547	2.07263	0.000618383	0.00420541
g17447_i0	8.25169	8.57772	6.71503	3.29982	4.39898	0	-4.7652	5.31603e-06	6.08557e-05
g17449_i0	5.59528	7.7578	7.39132	4.22465	4.18794	4.10077	-3.07213	1.91187e-05	0.000193533
g17473_i0	0	0	0	7.48335	7.08681	5.82124	9.39082	1.13947e-10	3.31144e-09
g17478_i0	0	0	0	6.59038	6.69209	3.18249	8.55104	2.43212e-06	3.00139e-05
g17482_i0	11.474	10.6471	10.679	8.52623	8.16564	7.25244	-2.91738	3.68042e-12	1.43071e-10
g17492_i0	0	0	0	6.27951	6.39677	3.18249	8.25818	6.7586e-06	7.59191e-05
g17514_i0	2.79037	0	0	8.28384	8.30749	8.69358	7.44909	3.40469e-17	3.48697e-15
g17535_i0	5.47246	4.88038	6.67401	8.16038	8.0296	8.57252	2.41842	2.11058e-05	0.000212036
g17537_i0	0	0	0	6.57559	7.0139	4.96787	8.8482	1.71628e-08	3.25278e-07
g17559_i0	8.49986	9.60059	9.62081	7.45129	7.0456	7.6794	-1.9173	4.92263e-06	5.66362e-05
g17564_i0	10.2563	8.0675	8.64581	4.29859	4.89289	4.53708	-4.76174	1.15222e-13	5.83798e-12
g17565_i0	4.1512	0	0	8.47134	8.72139	7.3539	5.80357	9.60687e-06	0.000104343
g17571_i0	11.5111	11.29	11.0143	9.58463	9.78686	9.79384	-1.56211	1.18526e-12	5.04535e-11
g17596_i0	5.73542	7.79788	7.38286	0	0	2.81948	-6.19463	1.42861e-06	1.85117e-05
g17601_i0	8.24702	8.13164	8.38278	0	0	0	-10.7201	1.30635e-17	1.41662e-15
g17607_i0	0	0	0	6.71712	6.42918	5.84678	8.80772	1.24418e-09	2.93478e-08
g17617_i0	7.33784	6.02284	6.29558	8.96415	8.74088	7.83425	1.93032	0.000276239	0.00207799
g17622_i0	0	0	0	9.19463	8.87043	7.3539	11.1118	2.73857e-16	2.37364e-14
g17639_i0	0	0	0	10.1378	9.99736	8.01408	12.0969	4.55457e-19	6.69648e-17
g17642_i0	9.12741	8.12114	6.81904	5.93001	6.10743	5.76876	-2.38464	0.000160992	0.00129428
g17649_i0	0	0	0	6.87044	6.53719	2.33325	8.59297	7.74086e-06	8.57867e-05
g17657_i0	8.9431	9.34959	9.10007	9.96555	10.1252	11.5455	1.59394	0.000655909	0.00442856
g17663_i0	0	0	0	6.90636	7.48385	4.7685	9.20203	8.45697e-09	1.70244e-07
g17672_i0	0	0	0	7.88241	7.94248	6.2234	9.97852	2.18556e-12	8.91542e-11
g17678_i0	9.42521	9.69028	10.2874	8.62294	8.58782	7.41493	-1.54375	0.000396619	0.00285227
g17684_i0	4.30309	5.85568	5.1835	7.24237	6.79514	8.72834	2.62307	0.000277253	0.00208455
g17686_i0	7.67375	8.56229	7.77433	6.35076	6.62373	6.90883	-1.42429	0.000889269	0.00573437
g17691_i0	5.26608	5.69517	5.64627	7.66204	7.3964	6.80842	1.80558	9.48518e-05	0.000807377
g17703_i0	7.92276	7.38061	7.48126	6.53027	6.31242	5.7143	-1.40131	0.00111145	0.00695379
g17708_i0	3.15231	4.92932	5.43336	6.61952	7.05601	7.65069	2.4317	0.000944098	0.00604644
g17711_i0	0	0	0	7.00903	7.21315	7.41493	9.66257	2.81527e-13	1.32814e-11
g17733_i0	3.44141	7.33593	6.78091	1.56862	0	3.33465	-4.66495	0.000908049	0.00584211
g17734_i0	1.57177	0	0	7.75689	7.5294	6.6139	7.96434	9.19197e-11	2.71628e-09
g17736_i0	4.37343	3.72186	5.1835	7.11515	7.02454	8.01408	2.96129	2.17577e-06	2.71048e-05
g17747_i0	8.83819	9.00043	7.11306	4.97619	5.4299	6.29935	-2.87859	7.01314e-06	7.8429e-05
g17748_i0	6.18989	5.80414	5.25941	8.33305	7.80107	8.57252	2.49129	1.796e-08	3.39037e-07
g17752_i0	7.19947	8.06203	9.13827	0	0	2.01061	-8.35721	1.27646e-13	6.39309e-12
g17753_i0	0	0	0	7.70346	7.94248	6.7005	9.98311	2.44093e-13	1.15723e-11
g17755_i0	0	0	0	7.03089	7.12687	5.68628	9.18321	3.66133e-10	9.60542e-09
g17758_i0	6.32026	7.05644	5.95102	4.73122	3.74858	4.26132	-2.2752	0.000481603	0.00338025
g17759_i0	0	0	0	7.2044	6.66514	2.01061	8.83135	5.72546e-06	6.52466e-05
g17760_i0	9.51935	9.47643	9.65459	10.9076	10.8959	10.0099	1.10997	0.000397757	0.00285959
g17835_i0	5.93468	4.1093	6.74175	8.03621	8.24515	9.49591	2.81557	0.000109884	0.00092046
g17838_i0	0	0	0	8.68628	8.9674	8.62512	11.2147	1.63594e-19	2.63128e-17
g17846_i0	0	0	0	7.53014	7.3964	6.14321	9.58329	1.2664e-11	4.45341e-10
g17857_i0	7.88714	8.47021	8.30431	9.37633	9.15588	9.23085	1.01904	0.000178696	0.00142065
g17864_i0	0	0	0	8.41428	8.58782	6.37151	10.5197	1.98233e-13	9.54925e-12
g17881_i0	7.38116	9.02315	9.56206	3.4371	4.98296	5.89654	-3.86277	3.87061e-07	5.64756e-06
g1791_i0	4.5046	5.54626	6.33119	9.11501	8.89384	7.457	3.03306	2.92693e-06	3.54628e-05
g17920_i0	10.2126	10.2508	10.1026	9.04424	9.10162	9.39782	-1.00167	1.42402e-06	1.84571e-05
g17926_i0	8.62046	8.95684	7.6173	0	0	0	-10.9642	8.68267e-17	8.27374e-15
g17930_i0	1.57177	0	0	8.46333	8.26324	7.16378	8.65479	5.27329e-13	2.38222e-11
g17934_i0	0	0	0	8.01991	7.90841	3.59792	9.85685	1.04252e-08	2.06569e-07
g17939_i0	0	0	0	6.85827	6.83197	4.47292	8.82657	6.32004e-08	1.07079e-06
g1794_i0	5.81341	6.94187	6.12344	7.86427	7.82562	8.90285	1.92799	0.000274801	0.00206838
g17951_i0	8.04094	8.41973	7.95641	9.48918	9.54217	8.68298	1.13743	0.00127481	0.00782768
g17956_i0	2.30608	0	0	9.00889	9.25638	7.32693	8.33896	2.25881e-15	1.59686e-13
g17958_i0	1.98515	6.15215	5.29592	8.25627	7.78238	8.91195	3.17382	0.000398142	0.0028615
g17961_i0	6.42334	7.50688	5.52848	2.3023	0	0	-6.30459	1.44267e-06	1.86837e-05
g17972_i0	8.24702	8.84013	8.50477	10.115	10.0749	10.9051	1.86994	5.85607e-08	9.98887e-07
g17978_i0	10.5557	9.87648	9.96628	8.69315	9.07883	7.52976	-1.59872	0.000393429	0.0028323
g17979_i0	9.01363	9.21791	9.01502	7.63375	7.70509	8.45704	-1.10639	0.00113966	0.00711001
g17985_i0	0	0	0	6.9414	7.28573	6.16368	9.30708	4.02342e-11	1.28994e-09
g18008_i0	9.3487	9.34509	8.93047	7.95851	8.3334	8.19399	-1.05328	9.6776e-05	0.000822004
g18026_i0	3.44141	0	2.56276	8.05233	8.20828	7.24286	5.58171	6.77054e-11	2.05913e-09
g18039_i0	7.23768	9.08114	8.32212	5.26146	4.58305	7.00271	-2.42901	0.00161777	0.00959074
g18042_i0	7.87507	8.0061	7.28637	6.27951	5.77063	5.79524	-1.80307	1.93894e-05	0.000195901
g18045_i0	0	0	0	7.92971	8.30749	6.72824	10.2399	1.01839e-13	5.22615e-12
g18048_i0	7.22823	7.85598	7.07154	0	0	0	-9.88538	1.31743e-13	6.58452e-12
g18058_i0	4.1512	3.19056	5.29592	10.0996	9.88211	11.5958	6.34257	3.65361e-22	9.12088e-20
g18061_i0	9.38746	9.56426	8.822	0	0	0	-11.756	4.83875e-21	1.03078e-18
g18062_i0	7.78761	8.0892	8.27261	6.91813	6.70538	6.9798	-1.19819	0.000204309	0.00159934
g18087_i0	7.38967	7.40676	7.07154	0	0	0	-9.7554	1.20937e-13	6.07611e-12
g18089_i0	0	0	0	6.63388	7.48385	4.53708	9.08743	2.90966e-08	5.27469e-07
g1808_i0	6.24721	8.39381	1.56723	0	0	0	-9.56967	1.90432e-06	2.4058e-05
g18109_i0	6.42334	7.14197	6.4814	8.44716	8.49137	7.56865	1.51553	0.000686518	0.00460732
g1810_i0	7.54251	8.19304	8.0287	4.93041	5.36438	6.55314	-2.18175	0.000125048	0.00103339
g18112_i0	8.34655	7.90574	10.1	11.0429	11.0851	11.2597	2.01971	0.000285275	0.00213616
g18119_i0	2.30608	4.1093	0	7.84589	7.98124	9.65797	5.99788	4.37837e-09	9.249e-08
g18122_i0	0	0	0	7.6049	7.42882	7.20386	9.86385	4.47393e-14	2.46483e-12
g18125_i0	0	0	0	7.31542	7.54427	5.74179	9.49666	9.3742e-11	2.76501e-09
g18128_i0	6.66686	6.63767	5.43336	0	0	0	-8.79747	4.38322e-09	9.25109e-08
g18134_i0	9.81624	10.3189	9.65283	10.8396	10.9331	11.8522	1.32765	0.000325965	0.00239961
g18142_i0	0	0	0	8.66897	8.6021	6.65785	10.669	3.20046e-14	1.82015e-12
g18146_i0	0	0	0	6.14569	6.04607	5.99119	8.49112	6.58307e-09	1.34671e-07
g18147_i0	5.83849	6.32668	7.19266	0	0	0	-9.01565	9.73683e-10	2.33653e-08
g18148_i0	0	0	0	5.49952	6.44511	6.01391	8.46543	2.13754e-08	3.98037e-07
g18190_i0	7.66676	7.68129	8.05556	6.41865	6.62373	6.80842	-1.1956	0.00049592	0.00346551
g18200_i0	0	0	0	5.70381	6.69209	6.42336	8.76247	2.3641e-09	5.28762e-08
g18214_i0	0	0	0	8.53773	8.24059	6.74192	10.4694	4.29573e-14	2.38309e-12
g18236_i0	5.70846	6.46587	5.75516	7.86427	7.44476	7.59902	1.64221	0.000111718	0.000934353
g18238_i0	0	0	0	6.0843	6.7316	2.59675	8.33469	1.3478e-05	0.000141267
g18240_i0	0	0	0	6.56064	6.36362	5.76876	8.70015	2.6039e-09	5.77012e-08
g18263_i0	6.2842	7.33593	4.7292	2.56451	3.265	3.33465	-3.53955	9.90043e-05	0.000838702
g18264_i0	0	0	0	6.20457	5.8684	4.82098	8.16426	4.26394e-07	6.16702e-06
g18279_i0	8.261	7.59293	7.58078	2.78631	2.27144	4.59851	-4.38913	4.39843e-09	9.27502e-08
g18286_i0	0	0	0	7.39342	7.71169	6.4734	9.72243	1.96339e-12	8.07094e-11
g18292_i0	8.40229	7.68129	7.70815	9.49312	9.45829	8.91195	1.34369	0.000138473	0.00113185
g18296_i0	9.54815	8.64519	9.56019	8.10479	7.78238	7.84062	-1.39743	9.46781e-05	0.000806153
g18307_i0	5.30259	7.34498	8.06088	3.78454	3.265	5.14301	-3.06568	0.000621478	0.00422226
g18310_i0	11.2953	10.6351	10.8674	11.9161	11.9776	12.273	1.10553	1.4462e-05	0.000150527
g18315_i0	4.62482	0	0	10.372	10.4265	8.88755	7.06561	0.00109016	0.00685099
g1831_i0	8.33337	7.63041	7.7548	9.85809	9.71968	9.94338	1.90749	6.78274e-11	2.06153e-09
g18329_i0	0	0	0	7.55298	7.3964	7.22349	9.83912	4.92198e-14	2.68697e-12
g18330_i0	5.02517	7.0117	6.63179	2.78631	3.84781	4.18328	-2.82199	0.000734434	0.00486968
g18339_i0	8.01367	8.51899	8.58809	10.5938	10.662	11.9371	2.81432	1.06809e-10	3.11781e-09
g18343_i0	8.74176	7.56223	7.05033	5.33357	5.52292	5.44007	-2.55875	8.94713e-06	9.762e-05
g18349_i0	1.57177	0	0	6.56064	6.53719	6.01391	6.97005	6.46414e-08	1.0925e-06
g18351_i0	15.2291	15.2072	13.0515	12.3225	12.0204	11.5392	-2.79	1.44608e-07	2.27999e-06
g18358_i0	0	0	0	8.67245	8.80711	8.61401	11.1472	2.12898e-19	3.3678e-17
g18359_i0	3.30409	4.66613	4.22266	9.18491	9.26538	9.12263	5.1064	3.71928e-34	4.69128e-31
g18364_i0	5.68099	5.34455	3.67582	8.06827	7.78238	6.20376	2.4594	0.00120425	0.00745845
g18401_i0	4.56596	4.88038	3.29793	6.70357	6.47646	7.11206	2.4549	0.000147131	0.00119508
g18411_i0	1.57177	2.82726	0	7.24237	7.22242	7.56095	5.92463	5.13293e-12	1.94795e-10
g18420_i0	0	0	0	7.75032	6.98149	5.22321	9.42032	1.15783e-09	2.74284e-08
g18431_i0	6.10973	7.02301	6.01812	9.41632	9.42051	7.4319	2.55995	3.28473e-05	0.000315007
g1845_i0	4.88772	4.54576	3.14623	8.59753	8.72791	9.23328	4.58432	3.30757e-18	4.04427e-16
g18460_i0	6.47224	7.71657	7.5955	0	0	0	-9.81753	1.19291e-12	5.06445e-11
g18477_i0	1.98515	0	1.56723	6.99798	7.65801	6.82136	6.47193	1.30171e-12	5.50197e-11
g18478_i0	8.10952	7.77798	6.43305	0	0	3.47228	-5.84992	6.86273e-06	7.69624e-05
g18480_i0	7.51943	7.73044	7.26811	5.10541	4.79682	6.12245	-2.08662	9.49412e-05	0.000807995
g18482_i0	0	4.02176	2.30062	6.79582	6.94833	5.40611	3.84032	0.00149481	0.0089651
g18484_i0	5.93468	6.98879	4.06236	3.1481	0	1.5944	-4.35361	0.00126462	0.00778009
g18496_i0	8.61321	6.04521	3.882	0	3.11371	0	-5.93099	0.000283614	0.0021261
g18498_i0	0	0	0	6.41865	6.70538	4.59851	8.5877	1.21109e-07	1.93948e-06
g18503_i0	7.13005	8.21294	7.96777	8.9839	9.35666	9.05302	1.30496	0.000542928	0.00375297
g18508_i0	0	1.60047	4.61825	9.42666	9.62493	9.05576	6.29098	6.53507e-10	1.62549e-08
g18510_i0	6.65279	10.1434	3.56052	0	0	0	-11.1589	3.04932e-05	0.000294731
g18512_i0	4.5046	5.38019	6.55856	8.39334	8.5478	8.39347	2.74543	2.28857e-06	2.83739e-05
g18518_i0	7.78116	8.48665	7.55088	6.16558	5.7957	6.55314	-1.80655	8.12073e-05	0.000704242
g18520_i0	0	0	0	8.34182	8.04536	7.03639	10.3512	1.363e-14	8.31171e-13
g18528_i0	10.6428	11.3647	11.4409	12.7702	12.6821	12.5913	1.492	3.22155e-08	5.78322e-07
g18529_i0	11.38	11.3524	10.5106	9.50878	9.31608	9.30182	-1.75608	8.39967e-09	1.69233e-07
g18541_i0	6.73524	6.60792	7.67388	8.14543	8.40846	8.85645	1.41827	0.00159031	0.00945955
g18543_i0	8.21864	8.44939	8.65988	4.14672	3.84781	5.68628	-3.70435	4.20395e-10	1.09155e-08
g18556_i0	6.76171	8.43252	7.84379	3.1481	0	4.10077	-4.82856	2.23725e-06	2.77952e-05
g18564_i0	4.98079	7.12106	5.29592	0	0	0	-8.57605	2.82842e-07	4.2445e-06
g18575_i0	13.7878	10.637	12.4905	10.8404	10.8959	9.8752	-2.20039	0.000895747	0.00577226
g18581_i0	3.68214	0	0	7.82727	8.15599	6.82136	5.7144	9.81652e-06	0.000106259
g18583_i0	5.44005	5.95355	4.8811	7.76995	7.45266	6.72824	1.91356	0.000459967	0.00324741
g18584_i0	2.30608	2.34051	0	6.98684	7.47611	2.33325	5.26221	0.000275744	0.00207483
g18588_i0	0	0	0	7.82102	7.77609	6.50583	9.92417	7.06047e-13	3.13638e-11
g18594_i0	0	2.60432	0	5.67633	6.27725	5.29917	5.03242	0.000435665	0.00309544
g18625_i0	5.95776	5.60768	6.16351	7.14552	7.09693	8.03089	1.5796	0.0011171	0.0069864
g1863_i0	10.5764	9.78804	9.4632	8.81152	8.72465	8.56484	-1.31902	0.000263434	0.00199253
g18651_i0	0	0	0	7.18504	7.55164	4.53708	9.3306	8.74819e-09	1.7559e-07
g18654_i0	0	0	0	5.75723	5.46157	2.33325	7.51232	0.000235064	0.00180646
g18657_i0	6.13019	7.06741	7.18295	0	0	0	-9.31889	3.74486e-11	1.21117e-09
g18663_i0	7.96893	8.49886	8.61001	7.03089	6.87965	7.17391	-1.35898	5.11362e-05	0.000465794
g18683_i0	0	0	0	9.3286	9.16553	8.74542	11.548	1.58152e-20	3.08146e-18
g18685_i0	0	0	0	7.2975	7.98124	6.28074	9.78678	5.69015e-12	2.13241e-10
g18709_i0	9.26097	8.53093	7.78079	3.97697	4.89289	3.71349	-4.43059	4.13604e-14	2.30249e-12
g18711_i0	3.78895	7.54663	9.27714	0	0	0	-10.5587	1.41244e-09	3.28959e-08
g18714_i0	0	0	0	8.01443	7.96476	7.27143	10.2317	5.15427e-15	3.37039e-13
g1871_i0	2.79037	3.02032	6.01812	11.1252	11.1097	12.3744	6.98633	9.78578e-18	1.08827e-15
g18729_i0	9.62945	9.0175	8.67035	6.64809	6.8198	7.05842	-2.31956	6.15395e-10	1.53628e-08
g18730_i0	8.89907	9.31548	7.93342	0	0	0	-11.2874	6.20601e-18	7.16772e-16
g18749_i0	0	0	0	10.6523	10.6319	8.28555	12.6408	2.50547e-20	4.63668e-18
g18751_i0	8.073	8.38945	8.74487	9.2352	9.35666	10.0267	1.15699	0.00104568	0.00661482
g18754_i0	5.53518	8.39816	7.27727	0	0	2.01061	-7.4886	1.36536e-08	2.63671e-07
g18755_i0	0	0	0	7.62659	7.27685	5.9681	9.55316	3.32904e-11	1.08621e-09
g18762_i0	13.8957	13.2219	13.0071	11.4059	11.4883	10.505	-2.23058	1.27537e-09	2.99803e-08
g18787_i0	9.05969	8.37185	8.78073	7.76343	7.35484	7.34496	-1.26799	0.000146356	0.00118938
g18809_i0	9.69958	10.0442	10.1681	8.85199	8.86452	9.10422	-1.04049	1.49582e-05	0.000155232
g18850_i0	4.30309	3.60624	1.56723	9.71354	9.78998	10.9936	6.88274	8.08844e-25	3.40076e-22
g18861_i0	0	0	0	7.24237	7.2408	3.47228	9.14529	1.75039e-07	2.72131e-06
g18871_i0	0	0	0	11.5014	11.6965	12.516	14.4249	3.31066e-31	3.3059e-28
g18878_i0	7.62412	7.51492	8.46123	9.08399	8.86747	9.39565	1.20325	0.00164203	0.00971778
g18879_i0	8.84749	8.81756	8.98739	7.49911	7.51437	7.82785	-1.26878	6.03231e-07	8.45918e-06
g18880_i0	7.46409	8.94796	8.86819	6.70357	7.12687	6.89666	-1.65553	0.000776602	0.00510818
g18881_i0	7.10959	7.58532	7.76134	6.06325	6.27725	6.05831	-1.38659	0.000403809	0.00289832
g18886_i0	4.83884	6.04521	5.58857	7.35927	7.37992	7.22349	1.77223	0.000296213	0.00220839
g18888_i0	0	0	0	7.18504	7.40458	7.94481	9.99038	4.16223e-14	2.31438e-12
g18902_i0	7.51943	7.61553	7.47331	6.26114	5.91491	6.59895	-1.26362	0.000844276	0.0054878
g18918_i0	7.47213	8.30852	7.97342	4.73122	5.06774	6.59895	-2.27093	0.000366974	0.00266524
g18927_i0	0	0	0	6.33327	6.71855	5.65771	8.73252	3.42496e-09	7.39135e-08
g18941_i0	0	0	0	9.00613	8.79473	6.72824	10.9172	1.1228e-14	6.92622e-13
g18942_i0	4.22914	4.48158	3.975	7.28846	6.95947	6.72824	2.83511	1.96238e-08	3.6828e-07
g18948_i0	0	0	0	6.20457	6.71855	6.16368	8.81837	7.09062e-10	1.75005e-08
g18949_i0	3.15231	2.82726	3.43519	6.60503	6.49188	4.10077	3.08113	0.000977781	0.00623716
g18958_i0	7.8068	7.85598	7.25889	9.10989	9.25186	9.42774	1.60923	4.42097e-08	7.73646e-07
g18960_i0	6.45612	6.17262	5.58857	8.47931	8.5404	9.32926	2.73955	2.88154e-10	7.70733e-09
g18971_i0	10.6411	10.7889	10.9011	11.9183	11.9042	12.2239	1.24269	1.01209e-10	2.96518e-09
g18975_i0	8.85057	8.40683	9.35056	7.63375	7.49154	7.4319	-1.40411	7.41682e-05	0.000648241
g19007_i0	8.27025	7.46601	8.30879	6.6899	6.38029	6.389	-1.58079	9.05939e-05	0.000776234
g19009_i0	3.68214	0	0	7.92389	8.42463	7.21371	5.94794	1.83348e-06	2.32673e-05
g19010_i0	6.47224	8.48256	6.34868	0	0	0	-9.91827	5.44109e-11	1.68801e-09
g19017_i0	0	0	0	5.73076	6.44511	4.96787	8.26261	2.56643e-07	3.87437e-06
g19021_i0	9.57824	9.8796	9.89815	8.53007	8.36724	7.52185	-1.59324	4.69357e-06	5.42613e-05
g19032_i0	8.54246	8.47021	8.55835	6.35076	6.89132	4.65743	-2.3063	8.41814e-05	0.000726224
g19034_i0	0	0	0	8.88536	8.64412	6.31774	10.7569	1.20631e-13	6.06714e-12
g19043_i0	0	3.34282	1.56723	7.50693	7.15621	6.58384	5.2387	2.50478e-07	3.78369e-06
g19057_i0	7.88112	7.89346	8.07144	5.88272	5.74512	6.95653	-1.66197	0.000492621	0.00344497
g19060_i0	2.30608	0	0	8.64436	8.04536	6.53754	7.5718	2.79591e-11	9.2613e-10
g19083_i0	9.0382	8.47021	9.2817	7.91803	7.99754	7.87205	-1.04142	0.001166	0.00725344
g19086_i0	0	0	0	8.02536	8.34194	5.87187	10.1888	5.16364e-12	1.95684e-10
g1909_i0	9.04898	8.55061	8.31769	5.67633	4.332	5.79524	-3.30286	8.76769e-11	2.59731e-09
g19106_i0	7.70136	6.96552	7.17317	8.85811	8.94516	8.85645	1.5788	6.58673e-07	9.1559e-06
g19108_i0	8.48405	8.75446	8.29081	7.28846	7.67837	7.30866	-1.08981	0.000382349	0.00276416
g19110_i0	0	0	0	8.45527	8.53296	9.93447	11.5941	2.95846e-18	3.65469e-16
g19118_i0	10.4043	10.4826	9.6244	11.3715	11.4032	11.4914	1.20476	2.79043e-05	0.000272178
g19119_i0	10.3874	10.3906	10.0845	11.7038	11.6641	11.5229	1.33861	4.77711e-13	2.17241e-11
g19128_i0	8.98021	8.87177	8.68074	0	0	0	-11.3136	5.66995e-20	9.9914e-18
g19130_i0	2.30608	3.48053	3.14623	8.03079	7.84976	10.2961	6.31463	4.32682e-15	2.88441e-13
g19135_i0	0	0	0	8.60119	8.21758	6.20376	10.4292	6.20795e-13	2.78087e-11
g19143_i0	6.8507	7.13155	6.68782	0	0	0	-9.3569	5.11387e-12	1.94226e-10
g19162_i0	7.73515	7.73044	6.46547	0	0	0	-9.87888	9.70306e-13	4.19745e-11
g19163_i0	2.56845	2.60432	2.78451	7.51471	7.42882	7.38909	5.03012	2.21901e-19	3.49866e-17
g19166_i0	0	0	0	6.56064	6.69209	7.65069	9.49374	1.23783e-11	4.35934e-10
g19173_i0	11.4457	11.0559	9.92171	0	3.40192	0	-9.25938	1.61457e-07	2.5216e-06
g19178_i0	8.52325	9.8796	9.74648	5.64833	4.89289	0	-4.79713	3.16468e-06	3.79976e-05
g19182_i0	5.86315	6.54651	6.90427	7.85204	7.66483	8.01408	1.36066	0.00135488	0.008252
g19188_i0	0	0	0	7.6829	7.49919	6.42336	9.73977	2.09115e-12	8.57622e-11
g19214_i0	0	0	0	6.77006	6.9144	4.53708	8.83137	5.32918e-08	9.16079e-07
g19222_i0	7.72845	8.14205	8.08194	9.81465	9.7853	10.6279	2.14059	4.53246e-10	1.17113e-08
g19227_i0	7.3726	7.52291	8.89521	6.49925	6.29495	5.18367	-2.02348	0.0012174	0.00753018
g19256_i0	7.2657	9.62308	8.37853	6.45143	5.66575	4.65743	-2.98623	3.76288e-05	0.000354757
g19262_i0	7.25642	7.92397	7.56591	5.59063	6.08726	6.31774	-1.59351	0.000229813	0.00177235
g19264_i0	0	0	0	8.12525	7.76344	3.92009	9.85606	5.51143e-09	1.14408e-07
g19272_i0	7.94603	7.21286	6.72845	10.5846	10.6205	10.1279	3.08504	1.03184e-15	7.88787e-14
g19287_i0	0	0	0	7.75689	7.45266	6.78219	9.82714	3.17439e-13	1.48877e-11
g19299_i0	2.79037	0	0	10.9311	10.7907	9.01973	9.48171	1.79247e-09	4.11273e-08
g19310_i0	4.62482	3.60624	5.36627	7.11515	7.02454	7.95659	2.77424	1.92828e-05	0.000195029
g19314_i0	0	0	0	7.5454	7.69179	4.96787	9.58624	9.51955e-10	2.28827e-08
g19334_i0	4.5046	0	0	8.38063	8.58782	7.457	5.35814	0.000101393	0.000856814
g19341_i0	0	0	0	7.37644	7.2408	4.40578	9.25626	1.52076e-08	2.90985e-07
g19345_i0	0	0	0	6.90636	7.12687	5.14301	9.05578	4.05529e-09	8.63118e-08
g19347_i0	10.3156	11.8013	12.6145	9.41632	9.33544	8.01408	-2.80956	1.95131e-06	2.45868e-05
g1934_i0	7.95753	8.59678	7.55842	0	0	0	-10.5639	7.82332e-16	6.1573e-14
g19362_i0	6.45612	6.94187	6.68782	8.11506	7.85574	8.43616	1.45519	3.9659e-05	0.000372068
g19381_i0	2.56845	1.60047	3.29793	5.26146	5.4299	5.92079	3.1345	0.000477734	0.00335949
g19385_i0	3.98141	6.91782	6.43305	8.22343	8.6372	9.06123	2.48057	0.000475381	0.00334621
g19401_i0	6.04655	7.8623	6.92773	0	0	0	-9.58796	4.6171e-11	1.45881e-09
g19405_i0	0	0	0	6.757	7.0456	6.31774	9.17414	4.2076e-11	1.3427e-09
g19425_i0	6.6946	6.59281	4.5594	0	0	0	-8.66806	9.46092e-08	1.54874e-06
g19428_i0	0	0	0	11.6107	11.6823	9.87675	13.7092	7.01838e-26	3.39796e-23
g19429_i0	0	0	0	11.3407	11.3976	9.23811	13.3901	1.22054e-23	3.90012e-21
g19433_i0	6.74853	6.66682	6.88043	8.47533	8.4206	8.053	1.56896	2.97267e-07	4.44427e-06
g19445_i0	6.60972	7.64513	3.14623	2.3023	2.75319	2.33325	-4.46772	9.77504e-05	0.000829399
g19464_i0	8.5155	7.28043	7.49702	4.83425	5.98198	6.28074	-2.07036	0.000573892	0.00394086
g19466_i0	0	0	0	7.31542	7.45266	5.37134	9.4081	4.91398e-10	1.25953e-08
g19469_i0	6.22836	5.41496	2.30062	0	0	0	-7.78395	0.000119112	0.000989972
g19486_i0	7.58018	8.03433	7.92179	6.10506	6.47646	6.9913	-1.29702	0.00154621	0.00922819
g19492_i0	6.45612	7.12106	3.29793	0	0	0	-8.75155	1.13649e-06	1.49406e-05
g19509_i0	6.42334	5.90545	6.85619	8.01443	8.07126	8.56484	1.80363	1.56836e-05	0.000161802
g19511_i0	0	0	0	8.33305	8.28553	5.74179	10.2856	5.59971e-12	2.10015e-10
g19516_i0	0	0	0	5.29797	5.95997	5.18367	7.94178	8.63663e-07	1.1638e-05
g19528_i0	8.77137	9.76463	5.9961	2.3023	4.02787	1.5944	-6.00285	2.13525e-09	4.82303e-08
g19533_i0	0	0	0	8.54534	8.40846	6.20376	10.4804	4.65937e-13	2.12491e-11
g1953_i0	9.65438	9.81596	10.6729	8.98949	8.72465	7.58391	-1.5746	0.000822823	0.00536581
g19553_i0	0	0	0	8.80836	8.98385	7.65792	11.0375	5.13638e-17	5.09714e-15
g19559_i0	8.16014	7.89961	7.19266	0	0	0	-10.2663	7.46079e-15	4.75139e-13
g19562_i0	6.63858	6.7509	4.7292	0	0	0	-8.73309	4.70614e-08	8.17579e-07
g19580_i0	0	0	0	9.60844	9.39613	4.10077	11.3856	9.79399e-07	1.30399e-05
g19582_i0	7.65269	8.93004	8.63159	6.22367	5.82035	6.12245	-2.45175	1.03888e-07	1.68566e-06
g19584_i0	8.30666	8.3269	7.72833	0	0	0	-10.6082	1.12284e-16	1.043e-14
g19591_i0	0	0	0	5.78322	6.66514	5.29917	8.45767	5.90812e-08	1.00653e-06
g1960_i0	0	0	0	7.78931	8.05578	6.58384	10.0461	3.5354e-13	1.6436e-11
g19611_i0	7.20912	7.37178	6.34868	0	0	0	-9.49727	7.31017e-12	2.67061e-10
g19612_i0	7.09925	6.89336	6.81904	4.83425	4.332	4.87163	-2.28869	1.14654e-06	1.50685e-05
g19629_i0	1.98515	4.88038	2.56276	7.99788	8.20828	7.61397	4.36016	1.87436e-07	2.89434e-06
g19639_i0	0	0	0	7.51471	7.05601	6.71444	9.57275	1.67457e-12	6.95094e-11
g19641_i0	4.93501	6.39796	7.70815	0	0	0	-9.20896	1.12602e-08	2.21648e-07
g19643_i0	0	0	0	6.78299	6.14693	5.74179	8.72041	3.81851e-09	8.15982e-08
g19646_i0	10.0703	10.8537	10.2436	11.5562	11.5975	11.7782	1.2181	9.99094e-06	0.000107903
g19647_i0	7.94025	8.49074	7.85607	5.97581	5.98198	6.2234	-2.07576	2.68298e-08	4.89523e-07
g19651_i0	9.10691	9.92404	9.60997	8.42257	8.26772	8.80852	-1.0694	0.00124246	0.00766638
g19661_i0	0	0	0	5.64833	6.58111	1.5944	8.05472	0.000117248	0.000975833
g19676_i0	0	0	0	7.3243	7.19442	5.44007	9.30502	5.65508e-10	1.42735e-08
g19691_i0	7.22823	7.63041	7.38286	8.78605	8.77595	9.10686	1.48009	1.34367e-07	2.13397e-06
g19703_i0	7.15023	7.32683	7.01791	8.49512	8.63025	8.39779	1.34676	7.36526e-07	1.00922e-05
g19711_i0	0	0	0	8.0788	7.60226	6.6722	10.0043	3.34411e-13	1.5653e-11
g1971_i0	6.83832	8.25194	9.34622	10.2138	10.2139	10.9885	2.04503	0.000594872	0.00406571
g19729_i0	8.60593	7.90574	8.57701	6.35076	6.84404	6.56857	-1.80561	1.49414e-06	1.92878e-05
g19731_i0	7.88112	7.87484	8.24953	9.7186	9.73596	8.67943	1.44566	0.000172805	0.00137792
g19735_i0	5.62442	7.49067	8.42047	0	0	0	-10.0341	3.90426e-11	1.25426e-09
g19736_i0	8.47207	8.01179	9.68243	5.53053	6.27725	5.40611	-3.13275	3.19421e-08	5.7406e-07
g19738_i0	0	0	0	7.74372	7.66483	4.7685	9.65193	1.33293e-09	3.12568e-08
g19742_i0	0	0	0	5.02056	5.39751	3.47228	7.23576	0.000169053	0.00135161
g19751_i0	9.38534	10.7494	10.0595	7.23297	7.42078	7.6794	-2.72145	3.62042e-11	1.17488e-09
g19762_i0	0	0	0	7.63375	7.64427	6.12245	9.72775	8.04827e-12	2.91581e-10
g19766_i0	0	0	0	7.50693	7.37992	7.23321	9.81946	5.41356e-14	2.92534e-12
g1976_i0	8.14011	7.56997	7.45728	8.96415	9.26089	8.48983	1.18826	0.00124139	0.00766075
g19773_i0	0	0	0	9.097	9.17033	7.01402	11.1533	1.3105e-15	9.61926e-14
g19775_i0	8.1994	8.76123	8.05023	6.45143	6.89132	7.13297	-1.5267	8.93455e-05	0.000767046
g19776_i0	4.88772	8.53093	5.78115	3.67776	3.64202	4.47292	-3.34368	0.00108477	0.00682157
g19784_i0	5.33821	7.14197	0	0	0	0	-8.37155	0.00105427	0.0066569
g19788_i0	11.3105	10.4058	10.829	9.63009	9.54402	9.03647	-1.47072	7.80435e-06	8.64302e-05
g19800_i0	7.09925	8.53488	8.90706	4.88314	2.27144	5.92079	-3.42308	0.000117712	0.000979355
g19805_i0	0	0	0	6.20457	6.16629	2.81948	8.09091	2.03264e-05	0.000204648
g19818_i0	0	0	0	8.8241	8.5478	8.29949	11.0197	1.58975e-18	2.05941e-16
g19826_i0	6.58029	7.28983	5.33152	4.06434	2.75319	3.71349	-3.10816	0.000126788	0.00104561
g19828_i0	0	0	0	7.08412	7.00318	6.87199	9.42814	1.81353e-12	7.487e-11
g19837_i0	0	0	0	8.78605	8.81019	7.63611	10.9507	6.95067e-17	6.78519e-15
g19842_i0	0	0	0	7.2702	6.79514	6.37151	9.29692	2.31407e-11	7.74552e-10
g19843_i0	2.79037	2.01743	0	5.73076	6.79514	6.8469	4.9463	1.23604e-06	1.61562e-05
g19848_i0	11.2108	10.4588	10.6262	12.6965	12.4372	11.95	1.5914	4.10467e-07	5.95321e-06
g19863_i0	0	0	0	9.48523	9.34821	8.65434	11.6538	1.95366e-20	3.73071e-18
g19866_i0	8.44375	9.14469	8.17308	6.24253	5.22367	6.26187	-2.68375	2.39142e-08	4.40689e-07
g19871_i0	0	0	0	7.56051	7.5068	6.18386	9.64813	8.20733e-12	2.96895e-10
g19873_i0	0	0	0	7.21399	7.5294	5.56842	9.42663	2.43425e-10	6.57329e-09
g19875_i0	0	0	0	6.85827	6.65147	4.53708	8.75299	7.27527e-08	1.21672e-06
g1988_i0	10.2054	9.99184	10.527	8.80202	9.06084	9.43407	-1.13737	7.4841e-05	0.000653288
g19890_i0	4.68137	7.79127	8.21181	3.67776	2.75319	5.18367	-3.35537	0.000997593	0.0063458
g19911_i0	8.37254	8.0061	7.63166	0	0	0	-10.4967	4.01826e-16	3.37301e-14
g19913_i0	0	0	0	8.32864	7.75067	5.94464	10.0834	6.82921e-12	2.51599e-10
g19918_i0	0	0	0	6.61952	7.16586	4.71403	8.91646	2.83629e-08	5.15338e-07
g19920_i0	0	0	0	6.77006	7.02454	4.59851	8.89118	3.70907e-08	6.56846e-07
g19922_i0	0	0	0	6.45143	6.59546	5.0581	8.61072	3.07983e-08	5.56635e-07
g19925_i0	10.17	10.8577	10.8391	12.5767	12.5302	11.9482	1.72363	9.79629e-09	1.9524e-07
g1992_i0	1.57177	3.72186	0	8.41012	8.21758	9.49187	6.58658	2.11679e-12	8.65699e-11
g19936_i0	0	0	0	8.56794	8.47205	7.03639	10.6186	5.38273e-15	3.48724e-13
g19939_i0	6.80052	7.93599	6.79373	0	0	0	-9.74112	2.7863e-12	1.11292e-10
g19940_i0	2.30608	2.34051	0	7.45129	7.5294	5.89654	5.70407	5.88893e-09	1.21665e-07
g19944_i0	6.35545	7.12106	6.60294	0	0	0	-9.18275	4.87075e-11	1.53089e-09
g19963_i0	7.60232	7.81751	7.55088	0	0	0	-10.1217	3.58401e-15	2.43322e-13
g19969_i0	7.27491	7.26145	6.79373	0	0	0	-9.58358	8.00023e-13	3.50832e-11
g1996_i0	7.11986	3.72186	2.78451	9.04424	8.98658	8.44454	3.14384	0.00159112	0.00946318
g19970_i0	3.68214	6.97721	4.36691	0	0	0	-8.17174	2.1605e-05	0.000216371
g19972_i0	5.33821	7.0783	6.3135	0	0	0	-8.86018	7.4582e-09	1.50962e-07
g19973_i0	0	0	0	6.59038	7.07662	4.87163	8.8748	2.09018e-08	3.89823e-07
g19974_i0	0	0	0	6.77006	6.44511	4.7685	8.65047	6.17085e-08	1.04736e-06
g19994_i0	0	0	0	6.33327	6.36362	5.29917	8.50483	2.45864e-08	4.51737e-07
g20001_i0	5.70846	5.15182	5.58857	9.14288	9.04525	7.69354	3.28654	1.14631e-10	3.32364e-09
g20009_i0	0	0	0	6.0843	6.95947	3.18249	8.49786	3.60998e-06	4.28504e-05
g20012_i0	0	0	0	6.06325	6.75736	5.14301	8.56192	4.27673e-08	7.50872e-07
g20023_i0	6.62422	9.51502	3.14623	0	0	0	-10.5899	1.2272e-08	2.39401e-07
g20028_i0	6.26582	8.39816	5.70174	3.88396	4.18794	2.59675	-3.68267	7.20773e-05	0.000632273
g20041_i0	7.33784	7.49067	7.48126	8.65496	8.5404	8.42348	1.10903	1.1563e-05	0.000123107
g20048_i0	6.15037	7.56997	0	0	0	0	-8.89927	0.000249421	0.00189943
g20050_i0	0	0	0	5.14603	4.332	3.01237	6.78731	0.00124426	0.00767651
g20053_i0	5.44005	7.15231	4.7292	2.56451	0	0	-5.4111	0.00036373	0.00264592
g20054_i0	0	0	0	6.57559	6.65147	0	8.46476	0.000645854	0.00436929
g20058_i0	8.40649	8.79133	7.84995	12.1255	12.154	10.4888	3.37239	2.90027e-12	1.15363e-10
g20061_i0	9.69272	10.9218	10.2378	8.31534	8.16564	7.72142	-2.28705	6.00394e-09	1.23774e-07
g20066_i0	6.86298	7.22271	6.70149	8.27012	8.50663	8.1382	1.37501	2.22516e-05	0.00022215
g20067_i0	9.29987	9.17036	8.98739	0	0	0	-11.623	3.20943e-21	7.02425e-19
g2006_i0	4.5046	6.94187	4.22266	8.83034	8.81633	7.85327	2.81461	0.000370971	0.00269002
g20073_i0	0	0	0	6.24253	6.27725	3.92009	8.23564	2.02625e-06	2.54041e-05
g20074_i0	14.2145	14.0775	14.1828	12.3978	12.3095	12.2733	-1.83187	2.94339e-41	6.71808e-38
g20077_i0	8.21385	8.52298	8.7316	10.5753	10.6423	9.1095	1.75705	9.50402e-05	0.00080855
g20091_i0	0	0	0	7.13546	7.45266	6.16368	9.45238	2.13863e-11	7.19344e-10
g20111_i0	0	0	0	9.27467	9.25863	3.92009	11.1463	4.51083e-11	1.42901e-09
g20113_i0	6.08898	6.46587	7.70136	8.33744	8.34194	9.26914	1.80288	0.00135493	0.008252
g20114_i0	5.81341	5.97702	4.06236	8.28384	8.02431	6.8469	2.36416	0.00054193	0.00374769
g20120_i0	5.95776	6.97721	6.39989	0	0	0	-8.95682	5.74717e-10	1.44451e-08
g20135_i0	8.87805	8.86549	8.60274	0	0	0	-11.2516	1.02685e-19	1.73915e-17
g20136_i0	6.58029	8.30852	7.28637	5.93001	5.39751	5.40611	-1.98896	0.00097886	0.00624321
g20138_i0	2.56845	2.82726	1.56723	8.42257	8.3334	8.77565	6.40956	1.45022e-29	1.17814e-26
g20139_i0	4.0688	7.84327	5.90449	0	0	0	-9.1269	2.05209e-07	3.14345e-06
g20149_i0	3.88839	3.02032	0	7.1555	7.02454	6.95653	4.23543	1.93176e-05	0.000195299
g20151_i0	10.9293	10.6894	11.0766	9.26778	9.2382	8.46942	-1.87302	5.19536e-10	1.32457e-08
g20158_i0	8.01367	7.95384	8.67382	10.0905	10.1437	9.638	1.72545	1.00836e-07	1.64004e-06
g20183_i0	5.62442	7.17278	6.63179	0	0	0	-9.06104	9.98969e-10	2.3893e-08
g20194_i0	0	0	0	6.0843	6.7316	7.34496	9.24776	9.80067e-11	2.88194e-09
g201_i0	0	0	0	8.69315	8.84062	6.65785	10.7879	2.28044e-14	1.33135e-12
g20212_i0	0	0	0	7.92389	7.73779	5.84678	9.86237	1.65335e-11	5.69712e-10
g20215_i0	0	0	0	5.40226	6.63767	7.53762	9.20815	1.75045e-09	4.02402e-08
g20216_i0	0	0	0	7.68978	7.5294	6.52177	9.77281	1.16243e-12	4.95259e-11
g20220_i0	0	0	0	6.57559	6.59546	3.18249	8.49616	2.93951e-06	3.55766e-05
g20279_i0	7.30222	7.67413	7.35718	6.16558	5.66575	6.45691	-1.33515	0.00141181	0.0085452
g20287_i0	9.86436	9.69028	8.67035	10.6319	10.5742	12.801	2.244	0.00040786	0.00292275
g20294_i0	4.88772	4.26991	3.78259	6.12551	6.83197	6.58384	2.21344	0.000288438	0.00215748
g20301_i0	7.22823	6.3083	6.33119	0	3.40192	3.18249	-4.1186	6.71813e-05	0.000593998
g20315_i0	7.65269	7.28043	8.00684	5.73076	4.58305	5.0581	-2.50869	9.11078e-07	1.22288e-05
g20321_i0	6.58029	6.79117	6.79373	3.78454	4.79682	2.59675	-2.81361	0.000136194	0.00111493
g20343_i0	7.40655	9.02877	3.29793	0	3.64202	0	-5.92243	0.000351174	0.00256431
g20354_i0	6.24721	7.95974	3.14623	3.1481	0	0	-5.39411	0.00145001	0.00874218
g20395_i0	7.09925	6.92989	6.55856	0	0	0	-9.33477	7.47246e-12	2.7216e-10
g20396_i0	1.57177	0	0	13.8224	13.7759	12.0812	14.0126	1.86831e-34	2.42027e-31
g2042_i0	1.57177	8.28521	4.67479	0	0	0	-9.28082	1.15714e-05	0.000123168
g20433_i0	5.26608	4.26991	4.5594	6.82112	7.09693	7.85956	2.61185	5.62286e-06	6.42147e-05
g20461_i0	4.0688	3.19056	5.67427	8.08925	7.83774	6.64335	3.01425	0.000157575	0.00127022
g20479_i0	0	4.1093	5.1835	10.221	10.1078	9.683	5.91589	5.17273e-11	1.61521e-09
g2048_i0	8.07827	6.96552	8.37427	5.06361	5.4299	6.35381	-2.22155	0.000199003	0.00156369
g20500_i0	5.33821	6.34484	3.67582	0	0	0	-7.92117	1.42421e-05	0.000148399
g2050_i0	10.4064	10.9502	10.444	12.156	12.2664	12.3856	1.65078	1.02088e-12	4.40432e-11
g20513_i0	10.0991	8.33601	8.90706	4.36892	3.84781	5.33571	-4.71264	5.39402e-14	2.91807e-12
g20515_i0	1.57177	3.48053	2.30062	6.59038	7.29455	7.6794	4.83006	3.69736e-10	9.69465e-09
g20519_i0	5.26608	4.88038	5.01852	6.46755	6.62373	6.45691	1.48195	0.00146975	0.00884227
g20524_i0	5.81341	7.24221	2.56276	0	0	0	-8.60012	8.29267e-06	9.11015e-05
g20526_i0	0	0	0	5.90656	6.97052	0	8.38439	0.000862184	0.00558601
g20542_i0	8.76157	8.85919	7.41641	0	0	0	-10.9406	2.49742e-16	2.16855e-14
g20561_i0	8.87503	9.62122	9.14329	10.3816	10.1893	10.3728	1.07186	0.000105883	0.000891147
g20578_i0	3.15231	7.19296	3.56052	0	0	0	-8.23969	6.6482e-05	0.000588467
g20585_i0	0	0	0	9.30637	8.98112	7.74199	11.2638	1.97725e-17	2.08289e-15
g20586_i0	7.60232	8.04547	7.52805	5.64833	5.55264	5.18367	-2.29421	1.28394e-08	2.49354e-07
g20587_i0	8.68412	7.60804	7.77433	6.49925	6.71855	6.80842	-1.43176	0.00124759	0.00769108
g20592_i0	6.42334	7.3629	7.44107	4.93041	4.02787	5.0581	-2.45053	3.18092e-05	0.000306031
g20609_i0	0	0	0	7.92389	7.84377	5.18367	9.84835	1.84698e-10	5.10539e-09
g20611_i0	5.15065	6.77787	5.43336	3.1481	3.64202	2.33325	-2.98444	0.000750572	0.00496426
g20625_i0	0	2.34051	2.56276	8.20432	8.16082	8.55325	6.73426	9.69274e-23	2.70106e-20
g20628_i0	6.22836	5.63743	6.2216	9.47729	9.33544	8.57252	3.14406	2.69459e-15	1.87998e-13
g20646_i0	0	0	0	6.91813	6.99237	7.48979	9.59672	8.41029e-13	3.67804e-11
g20658_i0	8.46	7.93599	8.06088	9.15039	9.04786	9.66696	1.14723	0.000310597	0.00230148
g20665_i0	6.63858	7.67413	0	0	0	0	-9.12004	0.000125344	0.00103521
g20666_i0	3.44141	5.38019	4.61825	6.71712	6.74454	8.59152	3.00693	0.000180299	0.00143126
g20673_i0	0	0	0	5.18554	6.53719	5.62856	8.32295	1.50714e-07	2.36616e-06
g20680_i0	8.95175	9.41762	8.98179	7.2702	7.0139	7.85956	-1.71364	1.58472e-06	2.03638e-05
g20683_i0	2.30608	0	0	9.26548	8.81019	6.64335	8.19459	1.10623e-12	4.72993e-11
g20687_i0	6.76171	8.01179	8.13831	5.46782	4.58305	5.87187	-2.38319	8.06902e-05	0.00070014
g206_i0	4.62482	0	0	11.7735	11.7656	9.72492	8.36842	0.000149333	0.00121019
g20700_i0	8.45596	5.85568	8.61001	10.7884	10.9246	9.04201	2.41051	0.000804812	0.00526699
g20701_i0	7.63848	8.47434	7.71491	10.7161	10.7278	10.7979	2.75853	1.24277e-19	2.04698e-17
g20710_i0	6.6946	7.05644	7.83762	3.4371	5.14781	4.96787	-2.63224	9.94819e-05	0.000842153
g20717_i0	6.99155	7.50688	7.68769	8.73703	8.4952	8.56868	1.18428	0.000219312	0.00170177
g20727_i0	4.83884	7.28983	7.86824	2.56451	3.11371	4.96787	-3.27961	0.00125604	0.00773336
g20753_i0	5.47246	5.44892	4.22266	8.3721	8.37973	5.14301	2.74788	0.00149161	0.00895113
g20754_i0	7.63848	7.91792	7.96777	5.33357	6.50714	5.99119	-1.84247	5.08914e-05	0.000464182
g20756_i0	6.02486	5.85568	6.46547	7.55298	7.19442	7.63611	1.34665	0.000822969	0.00536603
g20775_i0	7.31121	8.0838	7.56591	4.67681	5.4299	5.74179	-2.3713	2.18753e-06	2.72339e-05
g20802_i0	2.56845	0	0	9.2838	9.10162	9.22843	8.47709	1.84891e-28	1.30324e-25
g2080_i0	2.30608	2.60432	0.986719	10.1086	10.1178	10.1108	8.38076	1.65376e-56	6.09741e-53
g20811_i0	6.10973	6.23234	1.98003	0	0	0	-8.06396	6.55654e-05	0.000581966
g20818_i0	11.0184	10.9473	10.1925	11.592	11.6624	13.3178	1.6646	0.00114355	0.0071295
g20821_i0	10.9949	10.7797	11.3489	9.03886	8.87043	8.73861	-2.17496	7.87467e-19	1.11012e-16
g20824_i0	9.40226	10.092	9.76125	8.53773	8.52923	8.50193	-1.25824	3.87251e-06	4.56501e-05
g20829_i0	7.72845	8.47021	7.28637	5.80874	5.14781	5.68628	-2.36254	2.61088e-06	3.2022e-05
g20835_i0	0	0	0	6.60503	6.9258	4.26132	8.74285	1.52152e-07	2.38717e-06
g20837_i0	6.80052	6.85588	5.80668	0	0	0	-9.01294	4.78631e-10	1.22943e-08
g20841_i0	10.0232	10.7088	10.8015	9.23049	8.99201	9.02813	-1.46469	4.54206e-07	6.52399e-06
g20860_i0	0	0	0	5.33357	6.34676	5.0581	8.11393	6.11492e-07	8.5675e-06
g20870_i0	7.74181	7.68129	8.16323	8.93836	9.06084	8.82467	1.06912	0.000104415	0.000879869
g20879_i0	6.94611	8.19304	7.41641	5.26146	5.49257	5.22321	-2.30937	6.76792e-06	7.59525e-05
g20884_i0	0	0	3.882	6.79582	6.90291	6.6722	4.58207	0.00154043	0.00919823
g20887_i0	0	0	0	6.3851	6.9258	7.70755	9.54901	1.15769e-11	4.09515e-10
g20889_i0	0	0	0	6.41865	7.18496	4.33536	8.82132	1.19715e-07	1.92036e-06
g20891_i0	0	0	0	6.41865	6.46087	4.87163	8.5089	7.79503e-08	1.2964e-06
g20919_i0	0	0	0	6.24253	7.06635	5.22321	8.79703	1.44361e-08	2.77552e-07
g20953_i0	7.0356	7.15231	7.4329	8.77314	8.93955	8.89369	1.6603	4.18836e-10	1.08809e-08
g20956_i0	5.81341	6.17262	2.78451	7.76995	8.24969	8.07478	2.57765	0.00122386	0.00756525
g20966_i0	12.0119	12.4526	11.2811	13.669	13.5384	14.4218	1.93927	4.5617e-07	6.55024e-06
g20978_i0	6.98032	6.43231	7.07154	3.56245	5.06774	5.29917	-2.07453	0.00161301	0.0095673
g20983_i0	0	0	0	7.42677	7.13672	4.18328	9.22294	3.03932e-08	5.49934e-07
g2099_i0	0	5.57729	4.06236	8.77314	8.94796	8.15874	4.2821	6.01168e-05	0.00053859
g21005_i0	0	0	0	8.48724	8.14628	7.17391	10.4795	4.59324e-15	3.04716e-13
g21010_i0	0	0	0	7.55298	7.49154	5.68628	9.56691	8.58482e-11	2.54628e-09
g21012_i0	6.60972	6.69539	5.14399	1.9816	2.53233	4.10077	-3.29298	0.000464916	0.00327945
g21018_i0	7.32014	8.98893	8.46524	10.786	10.6806	10.9105	2.38776	2.7889e-08	5.07882e-07
g21031_i0	7.55013	8.04547	8.5621	4.62027	4.11013	5.14301	-3.47952	1.49073e-11	5.17396e-10
g21043_i0	0	0	2.97668	9.29739	9.37549	8.23325	7.84576	4.74883e-17	4.7519e-15
g21044_i0	8.79078	9.20306	8.99851	6.91813	6.52224	7.44032	-2.00679	2.64432e-08	4.83021e-07
g21064_i0	0	0	0	8.22817	7.97027	4.33536	10.0149	1.13879e-09	2.70082e-08
g21071_i0	6.40666	6.69539	7.81892	5.02056	5.06774	5.22321	-2.03536	0.000589981	0.00403746
g21073_i0	6.55023	6.83034	5.33152	0	0	0	-8.81756	5.96971e-09	1.23121e-07
g21074_i0	0	0	0	5.43541	6.34676	5.14301	8.16032	3.69808e-07	5.42556e-06
g21075_i0	6.73524	6.96552	7.89824	5.14603	5.74512	4.01325	-2.19124	0.00102758	0.00650903
g21086_i0	7.9746	8.31314	8.13831	6.04188	6.20423	7.03639	-1.66367	8.14629e-05	0.000706203
g21090_i0	5.73542	7.14197	2.30062	0	0	0	-8.50009	1.58091e-05	0.000162886
g21091_i0	1.98515	6.83034	7.0396	0	0	2.33325	-5.94137	0.000685908	0.00460387
g21109_i0	0	0	0	7.6194	7.48385	8.46118	10.3673	4.68761e-15	3.09479e-13
g21112_i0	4.93501	3.19056	2.56276	6.79582	7.42882	6.8595	3.21699	5.76538e-05	0.000518563
g21115_i0	5.95776	6.72341	5.80668	0	0	0	-8.66875	5.44148e-09	1.13054e-07
g21116_i0	2.30608	0	0	6.61952	6.47646	5.94464	5.95595	1.12785e-06	1.48351e-05
g21117_i0	0	0	0	5.78322	6.14693	4.7685	8.09635	6.58837e-07	9.1559e-06
g2112_i0	0	0	0	8.81782	9.02948	6.37151	10.9067	5.84302e-14	3.12918e-12
g21132_i0	7.51166	7.33593	6.61744	8.55291	8.39622	8.61772	1.32754	0.000232342	0.00178955
g21137_i0	0	0	0	7.27936	7.46834	3.33465	9.27298	1.45175e-07	2.28744e-06
g21153_i0	8.21385	7.97147	7.93342	8.92384	9.089	9.93596	1.34601	0.000296763	0.00221147
g21163_i0	3.98141	5.4821	3.67582	7.76343	7.47611	6.8469	2.85393	3.12574e-05	0.000301266
g21164_i0	5.47246	5.19248	4.92838	7.79571	7.45266	6.7005	2.20087	1.72369e-05	0.000176477
g21171_i0	10.0012	10.1906	8.05023	12.0817	12.1335	12.0379	2.40776	1.6048e-06	2.05943e-05
g21186_i0	3.15231	4.26991	3.14623	7.92971	7.94808	4.10077	3.8922	0.000109479	0.000917867
g21189_i0	0.990117	0	0	7.98114	7.77609	5.9681	8.95768	3.6064e-10	9.47168e-09
g21190_i0	7.83823	7.89961	7.74822	0	0	0	-10.2909	6.25645e-16	5.03151e-14
g21191_i0	0	3.60624	2.56276	6.85827	7.25894	8.40211	5.23536	1.13443e-07	1.82894e-06
g21193_i0	0	0	0	7.05242	7.69179	4.87163	9.38045	3.3963e-09	7.33434e-08
g21196_i0	0	0	0	6.3851	6.59546	4.10077	8.46888	5.94126e-07	8.34615e-06
g21207_i0	6.02486	6.57754	6.2216	8.67245	8.41252	9.36726	2.59823	1.7321e-10	4.81842e-09
g21234_i0	3.88839	5.38019	5.67427	7.17526	7.13672	7.44868	2.1283	0.000459298	0.0032446
g21237_i0	6.77476	7.31767	8.27718	3.29982	4.46298	4.59851	-3.43947	2.25761e-07	3.44068e-06
g21252_i0	6.86298	7.20295	7.39132	8.87935	8.81019	8.35838	1.53848	2.58704e-06	3.1754e-05
g21253_i0	8.34655	8.54669	8.05556	7.05242	7.4127	7.09084	-1.1406	0.000308191	0.00228561
g21255_i0	7.51166	7.91184	8.2588	5.70381	5.06774	6.53754	-2.05031	0.000124776	0.00103133
g21258_i0	5.98048	7.11049	7.12325	0	0	0	-9.28206	7.78845e-11	2.32736e-09
g21260_i0	0	0	0	6.88252	6.78266	5.79524	8.99811	5.35301e-10	1.3597e-08
g21261_i0	6.42334	7.30845	7.07154	0	0	0	-9.43625	7.40802e-12	2.70429e-10
g21266_i0	0	0	0	6.02019	5.74512	3.01237	7.81529	4.00296e-05	0.000374958
g21271_i0	9.79076	10.3862	10.1433	11.8864	11.8529	11.4939	1.62884	6.73186e-11	2.04997e-09
g21286_i0	6.51954	8.36742	6.86836	3.97697	5.46157	4.65743	-2.70627	0.000254732	0.00193442
g21293_i0	6.98032	7.04539	6.43305	5.40226	5.46157	4.65743	-1.65304	0.00141095	0.0085411
g21310_i0	7.33784	7.7578	7.08203	0	0	0	-9.87857	8.50407e-14	4.43053e-12
g21311_i0	3.15231	4.41442	4.29659	6.33327	6.58111	7.20386	2.77559	1.98132e-05	0.000199845
g21345_i0	10.0756	8.74765	8.74487	4.62027	0	5.40611	-4.89715	2.21246e-06	2.75229e-05
g21350_i0	8.27025	7.72352	8.57701	0	0	0	-10.6946	1.0504e-16	9.79505e-15
g21354_i0	0	0	0	6.85827	6.53719	5.29917	8.80386	7.10548e-09	1.44372e-07
g21357_i0	10.2931	10.1186	10.1925	11.7633	11.7636	11.3523	1.43661	3.02758e-12	1.19732e-10
g21360_i0	7.06778	5.38019	6.8924	8.5754	8.67485	9.37605	2.31507	1.48376e-05	0.000154069
g2136_i0	7.09925	8.47021	7.37435	4.83425	5.63829	4.53708	-2.73055	7.05786e-06	7.88371e-05
g21371_i0	4.1512	4.19184	3.882	6.26114	6.856	6.64335	2.59942	1.65088e-06	2.11404e-05
g21382_i0	8.34217	8.39816	8.20222	10.1553	9.86	10.0281	1.70622	5.66047e-16	4.56754e-14
g21391_i0	5.98048	5.34455	6.38302	8.17517	8.00294	7.32693	1.93185	6.36226e-05	0.000567559
g21420_i0	0	0	0	8.28838	7.92554	5.89654	10.1238	6.01636e-12	2.24413e-10
g21427_i0	0	0	0	6.26114	6.25934	5.14301	8.40201	6.05286e-08	1.02879e-06
g21430_i0	0	0	0	5.61977	4.69389	3.92009	7.31171	9.50675e-05	0.000808639
g21440_i0	7.85677	8.12114	7.57337	5.49952	5.49257	6.35381	-2.04601	5.43424e-06	6.21495e-05
g21442_i0	7.01374	7.03424	7.84379	5.46782	5.52292	5.44007	-1.89836	4.88633e-05	0.000448157
g21449_i0	0	0	0	7.67598	6.83197	5.44007	9.35279	8.21735e-10	2.00441e-08
g21459_i0	8.65617	8.18802	8.30879	9.51655	9.57512	9.44038	1.11569	4.40815e-06	5.12211e-05
g21467_i0	7.16021	7.92397	5.97373	3.88396	1.95272	0	-4.74268	3.51628e-05	0.00033458
g21472_i0	5.50416	7.27097	0	0	0	0	-8.51033	0.000742728	0.00491777
g21476_i0	0	0	0	6.73054	6.8198	6.18386	9.03985	1.1799e-10	3.40685e-09
g21515_i0	6.17026	7.92999	7.93921	10.2079	10.1703	10.912	2.93132	8.64453e-09	1.73728e-07
g21516_i0	0	0	0	9.98527	9.92819	9.78065	12.3495	2.48825e-24	9.46543e-22
g21526_i0	0	0	0	7.44316	8.08149	6.28074	9.88706	3.68369e-12	1.43082e-10
g21547_i0	8.21864	7.73044	7.74822	5.78322	6.71855	5.84678	-1.74789	0.000109433	0.000917801
g21551_i0	0	0	0	6.33327	7.12687	5.18367	8.85295	1.2336e-08	2.40551e-07
g21556_i0	0	0	0	6.33327	6.97052	5.33571	8.79306	8.60868e-09	1.73153e-07
g21574_i0	7.48807	7.63041	6.99589	6.31557	5.36438	5.79524	-1.53488	0.00123939	0.00765039
g21583_i0	0	0	0	5.40226	5.49257	3.18249	7.41097	0.000124244	0.00102781
g21595_i0	5.65298	7.65244	0	0	1.54301	0	-7.0127	0.00169613	0.00998491
g21601_i0	10.069	10.6598	10.446	12.0205	11.8992	11.1272	1.32171	3.70744e-05	0.00035015
g21630_i0	6.62422	7.26145	6.49717	10.9128	10.8901	10.8604	4.06603	2.79536e-47	7.05182e-44
g21650_i0	6.06792	7.75101	7.28637	0	0	0	-9.64912	1.6916e-11	5.80803e-10
g21654_i0	0	0	0	6.46755	6.22284	6.55314	8.85461	3.41198e-10	9.01541e-09
g21655_i0	7.9746	7.13155	6.08223	0	0	0	-9.71681	2.08697e-11	7.04937e-10
g2165_i0	7.85677	7.14197	8.63872	9.67068	9.72947	12.372	3.17897	1.93224e-05	0.000195307
g21672_i0	5.86315	7.02301	6.4814	2.78631	3.40192	0	-4.14477	8.22374e-05	0.000712016
g21676_i0	0	0	0	7.82727	7.99213	6.29935	9.98841	1.54188e-12	6.43203e-11
g21681_i0	1.57177	0	0	6.40197	6.49188	6.29935	6.97811	3.91403e-08	6.90733e-07
g21682_i0	4.0688	4.26991	4.83222	6.82112	6.97052	6.18386	2.32358	5.09375e-05	0.000464337
g21685_i0	0	0	2.30062	5.224	5.66575	4.71403	4.81927	0.00157408	0.00937496
g21714_i0	0	0	0	7.63375	7.53685	6.78219	9.80627	2.97313e-13	1.39985e-11
g21715_i0	0	0	0	6.77006	6.97052	3.01237	8.77025	1.51407e-06	1.9524e-05
g21719_i0	0	0	0	6.6761	6.65147	6.26187	8.97685	1.37687e-10	3.92593e-09
g21734_i0	7.76816	7.63779	6.81904	8.90621	9.09911	9.43196	1.703	5.09799e-06	5.85133e-05
g2173_i0	0	0	4.06236	10.4111	10.4855	9.93447	7.90603	4.44096e-05	0.000411801
g21741_i0	0	0	0	8.65847	8.78849	6.89666	10.7761	7.18781e-15	4.58747e-13
g21747_i0	6.00284	7.20295	4.83222	0	2.75319	0	-5.35586	0.000277552	0.00208648
g21750_i0	6.2842	6.90564	6.5735	4.06434	4.46298	5.29917	-1.94953	0.00132998	0.00812067
g21768_i0	5.47246	7.08911	4.8811	8.83656	8.73441	8.58395	2.61069	2.4596e-05	0.000243024
g21774_i0	7.62412	8.11057	6.86836	0	0	0	-10.0807	9.87303e-14	5.08297e-12
g21776_i0	7.46409	7.37178	6.79373	4.06434	4.332	0	-3.68813	0.000421529	0.0030057
g21799_i0	0	0	0	6.87044	6.60967	3.01237	8.64523	2.34927e-06	2.90588e-05
g21800_i0	4.0688	2.82726	3.14623	6.51484	6.10743	6.6139	3.10079	4.97812e-06	5.72197e-05
g21827_i0	7.77467	7.79788	8.04488	8.92384	8.86452	8.90589	1.02353	1.22341e-05	0.000129532
g21833_i0	7.87507	7.05644	7.58816	4.97619	5.91491	6.03628	-1.85165	0.000278271	0.00209155
g21834_i0	2.79037	0	0	8.41012	7.86168	6.35381	6.77784	1.01619e-08	2.01852e-07
g21836_i0	7.6456	6.92989	6.24045	0	0	0	-9.50723	2.09872e-11	7.08406e-10
g21842_i0	11.0972	11.7955	11.555	10.3806	10.6756	10.1689	-1.08785	8.18904e-05	0.000709525
g21856_i0	7.42322	7.62299	6.71503	0	0	0	-9.76128	5.02828e-13	2.27369e-11
g21877_i0	5.65298	2.01743	4.49805	7.71024	7.5219	7.90282	3.08845	0.000282358	0.00211795
g21880_i0	0	0	0	7.58288	7.93686	7.11206	10.0257	3.33493e-14	1.88721e-12
g21884_i0	4.22914	7.60804	0	0	0	0	-8.60907	0.000912739	0.00586834
g21889_i0	4.73579	6.48236	8.09235	3.67776	0	3.47228	-4.1418	0.00110937	0.00694442
g21892_i0	0	0	0	6.12551	6.18538	4.18328	8.1673	1.56537e-06	2.01368e-05
g21893_i0	0	0	0	6.35076	6.16629	3.18249	8.18319	8.81567e-06	9.63612e-05
g21895_i0	9.05969	9.65434	10.3386	11.3608	11.3759	10.9006	1.45143	0.000110646	0.000926353
g21908_i0	9.13755	7.96562	8.36141	0	0	0	-11.036	2.56013e-17	2.65605e-15
g21915_i0	0	0	0	5.73076	6.55198	3.82048	8.17011	3.98694e-06	4.69067e-05
g21919_i0	7.6807	8.33146	7.17317	10.6452	10.6535	10.4776	2.7937	1.27523e-15	9.41802e-14
g21926_i0	8.09398	8.22769	7.79361	9.21863	9.33116	10.053	1.5378	7.58468e-06	8.42505e-05
g21931_i0	8.69446	8.23257	8.95351	7.68978	7.26792	7.46526	-1.17691	0.0004728	0.00332968
g21933_i0	6.80052	7.02301	8.13328	4.78366	4.52426	5.40611	-2.53036	2.88085e-05	0.000280097
g21946_i0	0	0	0	5.64833	6.04607	6.53754	8.55276	9.94229e-09	1.979e-07
g21949_i0	0	0	0	6.9414	7.34638	6.03628	9.30974	6.90325e-11	2.09683e-09
g21951_i0	0	0	0	6.0843	6.18538	5.0581	8.28304	1.32146e-07	2.10079e-06
g21952_i0	0	0	0	5.95309	6.12732	4.26132	8.07551	1.94976e-06	2.45802e-05
g21_i0	8.14514	10.6406	5.83176	3.4371	4.79682	6.389	-4.01739	0.000208921	0.00162985
g22011_i0	8.8871	9.35183	7.3398	6.20457	6.39677	6.10139	-2.52305	7.16024e-06	7.99029e-05
g22022_i0	4.22914	3.72186	3.14623	5.5609	5.71914	6.65785	2.38762	0.00126541	0.00778294
g22040_i0	0	0	0	7.93552	8.13158	6.05831	10.0675	3.45117e-12	1.34595e-10
g22041_i0	2.98266	0	0	8.76338	8.58062	8.39347	7.37423	2.1119e-16	1.85734e-14
g22043_i0	6.82583	7.70958	6.95081	4.62027	3.64202	5.56842	-2.44501	0.000333689	0.00244932
g22054_i0	10.474	10.8281	10.3667	12.5797	12.5861	11.509	1.73604	6.37049e-07	8.87628e-06
g22066_i0	9.25166	9.77638	8.89521	7.98674	7.78863	7.77562	-1.50396	5.76692e-06	6.5641e-05
g22076_i0	0	0	0	7.39342	7.07662	5.53739	9.30255	4.34077e-10	1.12342e-08
g22080_i0	1.57177	3.19056	0	6.73054	6.78266	5.68628	4.71866	2.25733e-05	0.000225081
g22103_i0	3.15231	0	0	8.60484	8.2036	7.36277	6.73956	7.22362e-10	1.78105e-08
g22105_i0	5.59528	6.80435	5.4002	0	0	0	-8.52122	5.86312e-08	9.99733e-07
g22106_i0	6.04655	6.85588	7.0396	4.50006	3.64202	4.87163	-2.34011	0.000261974	0.0019843
g22108_i0	0	0	0	6.29766	6.78266	5.37134	8.69326	1.03815e-08	2.05958e-07
g22109_i0	4.83884	5.30801	3.14623	0	0	0	-7.09326	0.000399709	0.00287233
g22113_i0	0	0	0	5.95309	5.77063	2.59675	7.76769	7.83934e-05	0.000682308
g22120_i0	6.65279	9.24232	8.26342	6.20457	6.32969	4.7685	-2.50108	0.000772229	0.0050857
g22131_i0	6.94611	7.46601	7.3398	5.40226	5.4299	6.16368	-1.57583	0.000717045	0.00477874
g22132_i0	0	0	0	6.54553	6.36362	0	8.30647	0.000964902	0.00616321
g22140_i0	2.79037	2.60432	2.56276	8.13032	8.07126	6.82136	5.37305	6.75866e-16	5.39916e-14
g22151_i0	5.73542	7.9773	6.33119	0	0	0	-9.46259	8.63474e-10	2.10087e-08
g22155_i0	0	0	0	7.06306	6.84404	6.20376	9.18442	5.54175e-11	1.71701e-09
g22158_i0	10.3714	12.7079	11.8723	8.43082	8.31184	9.28557	-3.1955	1.43042e-08	2.75284e-07
g22163_i0	0	0	0	8.98669	9.02948	7.90889	11.173	7.41721e-18	8.44452e-16
g22169_i0	6.88722	7.00029	8.36141	5.46782	5.06774	4.82098	-2.47315	4.97943e-05	0.000455475
g22171_i0	0	0	0	7.35927	7.62342	5.50567	9.52321	2.11187e-10	5.77763e-09
g22191_i0	5.73542	7.66694	7.76785	3.29982	3.64202	5.14301	-3.11001	0.000185169	0.00146627
g22197_i0	0	0	0	5.61977	6.20423	5.44007	8.2172	1.13037e-07	1.82362e-06
g22198_i0	0	0	0	5.90656	6.24121	4.65743	8.16831	6.01186e-07	8.43875e-06
g22218_i0	0	0	1.98003	8.03621	7.5219	6.7005	7.52448	1.63071e-11	5.63341e-10
g22240_i0	5.68099	6.57754	6.60294	8.36351	8.00831	8.22354	1.87302	4.20432e-06	4.91266e-05
g22242_i0	7.32902	7.18291	7.12325	8.15541	8.3205	9.2972	1.47578	0.000519543	0.00361268
g22246_i0	5.91123	5.38019	3.975	6.99798	7.36325	7.69354	2.11583	0.000853128	0.00553557
g22248_i0	0	0	0	7.35061	7.36325	6.24276	9.51162	1.05797e-11	3.76463e-10
g22259_i0	9.19937	9.77638	9.36137	7.98674	7.89687	8.45288	-1.33653	1.77726e-05	0.000181285
g22263_i0	10.341	9.69559	9.81569	8.95275	8.75693	8.69006	-1.17648	2.33441e-05	0.000232187
g22273_i0	8.21864	7.87484	5.36627	0	2.27144	0	-7.20176	2.3264e-08	4.298e-07
g22280_i0	0	0	0	6.45143	6.97052	5.87187	8.93439	7.63839e-10	1.87559e-08
g22293_i0	9.30663	9.68138	9.03945	7.76995	8.05578	8.38913	-1.27604	7.31746e-05	0.000640491
g22326_i0	8.15016	9.09193	3.14623	0	1.95272	0	-8.16796	2.03728e-07	3.12377e-06
g22331_i0	0	0	0	7.65502	7.69179	7.65792	10.1117	2.95868e-15	2.04341e-13
g22332_i0	6.20925	7.79788	4.49805	0	0	0	-9.18648	4.77674e-08	8.28942e-07
g22344_i0	9.68755	9.6305	8.83135	10.5185	10.4494	11.1479	1.30984	0.000187147	0.00148145
g22360_i0	1.57177	3.48053	4.43397	7.1555	7.31203	7.47348	3.86141	8.96743e-07	1.20465e-05
g22361_i0	7.69451	6.43231	7.08203	0	0	0	-9.61712	5.19503e-12	1.96685e-10
g22364_i0	6.32026	6.8174	6.70149	3.88396	5.29574	3.71349	-2.19281	0.00146402	0.00881448
g22366_i0	0	0	0	6.35076	6.53719	5.29917	8.58584	1.73761e-08	3.2893e-07
g22373_i0	9.6059	10.2853	9.58437	8.36781	8.04536	8.93892	-1.36727	0.00022099	0.0017123
g22386_i0	0	0	0	7.49911	7.55164	5.26169	9.52345	4.6239e-10	1.19149e-08
g22388_i0	0	0	0	7.42677	7.17544	6.35381	9.49277	7.80245e-12	2.83339e-10
g22392_i0	0	0	0	7.34189	7.2408	5.89654	9.39722	7.05817e-11	2.13847e-09
g22394_i0	0	0	0	4.14672	5.52292	3.82048	7.09119	0.000310079	0.00229819
g22439_i0	5.19016	5.90545	5.64627	2.3023	3.265	3.18249	-2.79851	0.000394245	0.00283775
g22443_i0	9.58752	10.9043	9.93624	7.57546	7.49919	7.01402	-2.8787	1.3743e-11	4.79764e-10
g22459_i0	6.82583	7.16258	7.13337	4.73122	5.49257	5.84678	-1.64406	0.00116881	0.00726807
g22464_i0	6.96901	6.59281	6.81904	2.56451	2.94468	2.59675	-4.31336	3.71473e-12	1.44054e-10
g2246_i0	0	0	0	5.61977	6.02502	4.53708	7.93729	2.17085e-06	2.70544e-05
g22485_i0	5.44005	7.6597	3.975	2.3023	0	2.59675	-4.85079	0.000357604	0.0026053
g22489_i0	3.44141	7.14197	1.56723	0	0	0	-8.13062	0.000318547	0.00235077
g22495_i0	0	0	0	6.71712	5.98198	4.33536	8.40168	5.84535e-07	8.22588e-06
g22497_i0	1.98515	4.26991	2.30062	11.6948	11.5637	11.5249	8.53511	5.35264e-59	2.33234e-55
g22506_i0	9.73173	9.96275	9.52217	6.60503	6.99237	4.26132	-3.42067	4.58748e-08	7.98702e-07
g22532_i0	7.57273	8.57772	3.67582	0	2.27144	0	-7.23426	1.70362e-06	2.17316e-05
g22540_i0	1.57177	0	0	6.89449	6.84404	4.96787	7.04612	7.71768e-07	1.0506e-05
g22548_i0	8.86895	9.1729	8.27261	9.80834	9.68487	11.4246	1.72481	0.00123647	0.00763533
g22555_i0	4.5046	4.19184	4.83222	7.2044	7.3207	6.58384	2.58986	6.29476e-07	8.78096e-06
g22557_i0	5.78788	5.19248	6.61744	8.16038	7.7248	7.73516	1.91949	0.000166806	0.00133587
g22563_i0	7.22823	7.23249	6.03981	4.78366	4.46298	3.92009	-2.5554	4.31704e-05	0.000401468
g22566_i0	5.78788	7.4825	7.4492	3.4371	4.69389	4.26132	-2.93908	5.08886e-05	0.000464182
g2256_i0	0	0	3.43519	8.51852	8.5478	8.68298	6.86461	2.86666e-11	9.46295e-10
g22573_i0	12.1245	11.0062	11.1476	12.9416	12.9762	12.6883	1.35779	9.20104e-05	0.000786825
g22574_i0	11.7309	11.4047	12.2989	10.9128	11.0915	10.4372	-1.02074	0.00156195	0.00931505
g22585_i0	8.02464	7.85598	7.88632	10.2316	10.1739	9.16639	2.01309	2.97284e-08	5.38516e-07
g22587_i0	7.33784	8.01746	7.81892	8.94125	8.81633	8.82788	1.11476	0.000193379	0.00152574
g22588_i0	7.15023	6.8174	7.46532	8.46734	8.60565	8.39347	1.32888	2.64035e-05	0.000259015
g22590_i0	6.70828	7.24221	6.75492	8.52623	8.82548	8.10684	1.60152	1.34306e-05	0.000140832
g22593_i0	7.07834	7.56223	7.42468	5.70381	5.71914	6.01391	-1.56692	6.96437e-05	0.000613394
g22594_i0	3.30409	7.57766	7.01791	0	0	0	-9.23762	1.92104e-07	2.95974e-06
g22596_i0	4.88772	7.57766	5.97373	1.56862	0	0	-7.15621	1.98993e-06	2.50215e-05
g22597_i0	1.57177	0	0	7.45937	7.76978	6.65785	7.95331	8.4475e-11	2.50866e-09
g22599_i0	7.16021	7.57766	4.06236	0	1.54301	0	-7.4817	1.29734e-06	1.69067e-05
g22616_i0	5.30259	7.83045	7.27727	0	0	0	-9.59374	3.85854e-10	1.00856e-08
g22622_i0	5.11002	5.88078	5.78115	3.1481	3.64202	2.81948	-2.51496	0.000901349	0.00580446
g22624_i0	0	0	0	7.44316	7.49919	6.40628	9.63634	3.18964e-12	1.2552e-10
g22625_i0	0	0	0	6.83361	7.31203	4.82098	9.08596	1.05593e-08	2.09139e-07
g22636_i0	10.2679	10.4166	9.49102	6.85827	6.31242	5.50567	-3.80048	2.73759e-17	2.82184e-15
g22639_i0	9.10174	9.64705	9.20218	7.46741	7.51437	6.9913	-2.00033	2.33332e-10	6.3257e-09
g22644_i0	4.56596	7.84327	4.92838	0	0	0	-9.01544	4.75807e-07	6.81588e-06
g22658_i0	8.59493	6.04521	5.64627	9.61569	9.5624	9.96977	2.34556	0.00160685	0.00953991
g22693_i0	7.62412	8.35404	7.44107	6.20457	5.8684	6.44023	-1.68674	0.000157627	0.00127042
g22698_i0	0	0	0	7.37644	7.67837	2.59675	9.41268	3.20309e-07	4.76349e-06
g22699_i0	7.18975	7.44933	7.44107	0	0	0	-9.82347	5.67897e-14	3.05498e-12
g22707_i0	0	0	0	5.61977	6.77006	6.24276	8.71762	4.72118e-09	9.91634e-08
g22708_i0	0	0	0	6.36803	6.00366	2.81948	8.10233	2.01782e-05	0.000203271
g22709_i0	11.725	12.6954	12.9789	14.0043	13.974	14.0044	1.43641	2.18282e-05	0.000218377
g22715_i0	9.31335	9.35408	9.85599	8.57167	8.63373	8.18901	-1.05385	0.000314289	0.00232329
g22719_i0	9.09914	9.53886	9.32208	7.09454	7.76344	8.09623	-1.62722	6.09838e-06	6.90204e-05
g22723_i0	8.85365	9.07028	8.95065	6.9643	7.15621	7.50591	-1.74154	1.06558e-09	2.54101e-08
g22730_i0	3.78895	7.21286	4.83222	1.56862	0	0	-6.57631	0.000119782	0.000995193
g22731_i0	0	0	0	6.70357	7.17544	5.29917	9.02128	3.23191e-09	7.03222e-08
g22733_i0	0	0	0	7.3243	7.22242	4.96787	9.26607	3.07086e-09	6.71791e-08
g22735_i0	6.51954	6.73722	6.03981	2.97851	4.11013	4.65743	-2.46365	0.000436988	0.00310208
g22736_i0	0	0	0	6.3851	6.7316	3.92009	8.52384	7.25793e-07	9.96219e-06
g22737_i0	0	0	0	6.77006	6.38029	6.4734	8.98597	1.18977e-10	3.43121e-09
g2273_i0	2.30608	9.66341	7.47331	0	0	0	-10.8343	6.21459e-05	0.000555316
g22755_i0	2.30608	4.88038	2.78451	6.6761	6.75736	7.09084	3.16893	0.000253235	0.00192541
g22777_i0	0	0	0	8.14543	8.2036	6.28074	10.2159	7.72466e-13	3.3968e-11
g22782_i0	1.57177	0	0	7.23297	7.42078	5.9681	7.58594	5.25816e-09	1.09435e-07
g22788_i0	0	0	0	6.35076	6.75736	4.7685	8.60756	7.61282e-08	1.26874e-06
g22789_i0	0	0	0	6.6761	6.29495	4.10077	8.4725	6.12428e-07	8.5731e-06
g22790_i0	0	0	0	6.92981	6.56662	5.01369	8.80823	1.68907e-08	3.20713e-07
g22815_i0	5.76189	6.95374	5.64627	0	2.75319	0	-5.28213	0.000149728	0.00121288
g22819_i0	0	0	0	6.88252	7.08681	6.24276	9.21727	4.06919e-11	1.30141e-09
g22830_i0	7.84444	7.3981	7.28637	9.16775	9.17989	9.15621	1.64285	2.62747e-09	5.81754e-08
g22838_i0	0	0	0	8.66548	8.79783	5.01369	10.6476	1.76162e-11	6.03117e-10
g22841_i0	3.56679	4.19184	4.8811	7.16541	6.99237	7.62139	3.03719	1.18362e-07	1.90057e-06
g22845_i0	0	0	0	7.31542	7.43681	6.2234	9.52479	1.11464e-11	3.9487e-10
g22846_i0	7.10959	7.72352	7.78079	0	0	0	-10.0279	2.51699e-14	1.45527e-12
g22847_i0	0	2.60432	0	7.13546	6.94833	3.92009	5.77414	0.00014772	0.00119966
g22853_i0	7.39814	6.25171	8.00684	3.1481	4.332	5.37134	-2.88979	0.0002507	0.00190856
g22854_i0	5.26608	6.53074	6.16351	0	0	0	-8.52333	2.82964e-08	5.1452e-07
g22856_i0	0	0	0	6.10506	6.50714	4.53708	8.35766	3.68431e-07	5.40701e-06
g22882_i0	0	0	0	6.9414	6.75736	7.34496	9.47515	2.3168e-12	9.37103e-11
g22883_i0	0	0	0	7.66204	6.50714	4.65743	9.16812	2.14335e-08	3.98807e-07
g22894_i0	5.86315	6.53074	6.90427	8.50296	8.64412	7.95071	1.9132	1.05592e-05	0.000113427
g22906_i0	0	0	0	7.34189	7.3964	5.29917	9.3856	6.7564e-10	1.67533e-08
g22910_i0	0	0	0	5.80874	6.12732	5.68628	8.31227	3.50666e-08	6.25056e-07
g22914_i0	0	0	0	11.6215	11.6086	9.85017	13.678	8.88844e-26	4.26032e-23
g22920_i0	8.21385	8.89351	8.47721	5.99817	6.27725	6.7005	-2.2154	8.40324e-09	1.69234e-07
g22930_i0	0	0	0	7.91216	8.15114	6.65785	10.149	1.71977e-13	8.37708e-12
g22936_i0	0	0	0	5.224	6.49188	3.82048	7.97959	1.08795e-05	0.000116581
g22938_i0	0	0	0	5.67633	5.84457	4.96787	7.96261	7.92984e-07	1.07795e-05
g22952_i0	8.14514	8.89351	4.49805	3.97697	1.95272	0	-5.46427	2.88448e-05	0.000280382
g22954_i0	0	0	0	8.62653	8.2036	5.22321	10.3662	2.83244e-11	9.37579e-10
g22956_i0	7.55013	7.90574	7.50484	0	1.54301	0	-8.27218	6.39381e-13	2.85612e-11
g2295_i0	7.19947	7.72352	7.58816	8.50296	8.651	9.0721	1.24692	0.000133586	0.0010962
g22961_i0	3.98141	7.53877	4.49805	0	0	0	-8.67224	4.14831e-06	4.85787e-05
g22964_i0	5.98048	6.76445	5.14399	2.78631	2.53233	0	-4.25179	0.000143706	0.00117063
g22975_i0	0	0	0	10.1677	9.95765	8.19896	12.1155	1.46633e-19	2.37442e-17
g22982_i0	6.70828	7.78464	1.56723	0	0	0	-9.22665	3.44986e-06	4.1082e-05
g22983_i0	1.57177	4.48158	5.4002	7.04169	8.01899	7.63611	3.18507	0.000451916	0.00319717
g22984_i0	4.93501	5.4821	5.64627	7.21399	7.05601	8.15363	2.20242	3.40624e-05	0.000325173
g22987_i0	6.59508	6.70947	5.36627	0	1.95272	0	-6.35994	9.48991e-07	1.26808e-05
g22991_i0	2.98266	4.82973	4.7292	6.9414	6.69209	8.1689	3.09416	3.42108e-05	0.00032632
g23000_i0	8.48007	9.25678	9.18768	10.1378	10.1228	9.82308	1.02162	0.000733747	0.00486771
g23002_i0	9.03005	9.2399	9.03136	7.57546	7.93121	7.26197	-1.49264	5.03338e-07	7.16527e-06
g23005_i0	5.53518	4.26991	6.08223	8.5339	8.64757	9.09359	3.33277	3.03731e-10	8.08439e-09
g23016_i0	6.70828	6.7509	7.99023	5.14603	4.46298	5.29917	-2.3054	0.000173402	0.00138246
g23023_i0	11.5576	12.6749	12.4142	14.0069	13.9731	13.7507	1.62604	3.83235e-07	5.60025e-06
g23034_i0	6.48818	7.0783	7.74822	8.24229	8.60919	9.52191	1.70584	0.000969484	0.0061867
g23036_i0	0	0	0	7.4754	7.98124	6.05831	9.81488	1.02709e-11	3.66563e-10
g2305_i0	7.89314	7.44091	7.74822	5.99817	6.20423	5.7143	-1.73561	4.26774e-06	4.97464e-05
g23065_i0	0	0	0	8.94125	8.58422	6.18386	10.7498	2.29759e-13	1.09687e-11
g23071_i0	0	0	0	7.71024	7.55899	7.34496	9.98853	1.33593e-14	8.17783e-13
g23082_i0	0	0	0	6.0843	6.32969	6.03628	8.58606	3.29848e-09	7.15383e-08
g23104_i0	7.70136	7.18291	8.31769	0	0	0	-10.2694	1.39135e-14	8.46762e-13
g23109_i0	6.45612	6.95374	7.14343	0	0	0	-9.3341	1.05292e-11	3.75059e-10
g23110_i0	0	0	0	6.90636	6.74454	6.24276	9.09398	7.52098e-11	2.26011e-09
g23112_i0	0	0	0	4.97619	5.6103	3.82048	7.38078	7.13031e-05	0.000626442
g23113_i0	7.89314	7.51492	8.71484	5.95309	5.93762	7.00271	-1.75413	0.00123843	0.00764644
g23114_i0	10.6824	10.8935	9.43688	9.19221	9.16071	8.83108	-1.39569	0.0007758	0.00510396
g23122_i0	7.14018	7.85598	7.79998	0	0	0	-10.0932	1.65104e-14	9.87965e-13
g23128_i0	10.2748	9.82891	13.0704	8.8052	8.91115	9.0748	-2.87495	0.000118628	0.000986287
g23136_i0	0	0	0	8.59753	8.78537	6.6722	10.7229	2.61312e-14	1.50179e-12
g23138_i0	0	0	0	7.66903	7.98124	6.01391	9.88198	8.30317e-12	3.00127e-10
g23139_i0	6.66686	7.56223	6.38302	0	0	0	-9.41771	2.72774e-11	9.05177e-10
g23141_i0	6.92284	7.43245	6.39989	0	0	0	-9.43493	1.12036e-11	3.96603e-10
g23150_i0	10.112	10.7847	10.1282	8.30193	8.1217	8.8998	-1.89951	4.31981e-08	7.57603e-07
g23164_i0	0	0	0	7.79571	7.89687	6.75547	10.0092	1.57761e-13	7.73966e-12
g23165_i0	0	0	0	7.90033	8.01366	6.33588	10.0334	1.10397e-12	4.72452e-11
g23167_i0	0	0	0	7.77643	7.75707	5.92079	9.81153	1.39689e-11	4.86495e-10
g23184_i0	0	0	0	8.4593	8.34619	6.71444	10.4718	4.447e-14	2.45281e-12
g23209_i0	7.70136	7.42394	8.5621	6.56064	6.39677	6.48971	-1.50752	0.000847356	0.00550558
g23214_i0	0	0	0	6.82112	6.80752	5.50567	8.92917	1.94935e-09	4.44713e-08
g23215_i0	0	0	0	6.41865	7.02454	5.22321	8.83207	9.86893e-09	1.96522e-07
g23218_i0	9.62044	9.94352	10.5695	11.5585	11.5141	11.4166	1.39884	2.97753e-06	3.59849e-05
g23227_i0	9.14007	8.63785	7.76134	5.70381	6.06681	5.7143	-2.80198	3.33967e-09	7.23334e-08
g23228_i0	5.53518	8.17286	7.28637	2.56451	0	2.33325	-5.77395	7.75266e-08	1.29025e-06
g23229_i0	6.32026	4.97665	6.74175	8.17517	7.60935	9.46326	2.46184	0.000242038	0.00185203
g23238_i0	0	0	0	6.95289	7.34638	5.18367	9.18746	2.3296e-09	5.22019e-08
g23239_i0	0	0	0	6.0843	6.34676	6.35381	8.69855	1.2592e-09	2.96728e-08
g2323_i0	0	1.60047	3.67582	8.47134	8.17044	7.92696	5.99549	5.6324e-11	1.73902e-09
g23241_i0	0	0	0	5.95309	6.9258	0	8.36967	0.000882901	0.00570097
g23243_i0	8.78757	6.96552	6.80644	0	0	0	-10.2828	1.71434e-12	7.10812e-11
g23253_i0	0	0	0	5.90656	5.39751	1.5944	7.5403	0.000467641	0.00329673
g23260_i0	7.75504	7.3981	7.2119	8.76338	8.46816	8.34501	1.06775	0.000714797	0.00476529
g23262_i0	9.44372	9.15758	9.15575	7.67598	7.34638	8.50995	-1.33249	0.000698133	0.00467209
g23272_i0	7.27491	7.0117	7.24961	4.83425	5.18624	4.96787	-2.2154	1.33219e-07	2.11645e-06
g23275_i0	7.47213	7.12106	6.60294	4.62027	5.49257	5.14301	-2.0106	0.000140405	0.00114617
g23281_i0	0	0	0	6.87044	7.23164	7.80197	9.79453	3.83541e-13	1.76935e-11
g23285_i0	0	0	0	6.43513	6.08726	4.40578	8.29793	6.16325e-07	8.62261e-06
g23290_i0	6.80052	6.49867	6.08223	8.62294	8.43663	8.84382	2.1666	4.08591e-10	1.06401e-08
g23302_i0	0	0	0	8.68628	8.5142	7.31782	10.733	8.46964e-16	6.6117e-14
g23303_i0	9.05434	8.73739	8.36141	7.07363	7.06635	7.10149	-1.67197	1.37377e-07	2.17458e-06
g23306_i0	6.08898	5.30801	5.52848	7.67598	7.32931	7.76895	1.9435	6.44391e-06	7.2503e-05
g23314_i0	1.57177	0	0.986719	4.36892	6.08726	4.71403	5.23604	0.000181094	0.00143662
g23317_i0	0	0	0	6.71712	6.22284	5.14301	8.59513	3.08408e-08	5.56982e-07
g23318_i0	0	0	0	6.16558	6.58111	5.29917	8.53743	2.45892e-08	4.51737e-07
g23334_i0	0	0	1.56723	8.8052	8.66468	10.4299	10.1336	6.34923e-17	6.22341e-15
g23339_i0	0	0	0	7.24237	7.31203	6.37151	9.47341	7.19222e-12	2.63555e-10
g23348_i0	5.68099	6.48236	4.92838	1.56862	0	2.33325	-4.81763	4.37586e-05	0.000406236
g23349_i0	0	0	0	6.45143	6.32969	7.13297	9.11942	9.92448e-11	2.91221e-09
g23360_i0	8.15016	8.65249	8.77427	9.65493	9.67477	9.86743	1.18788	1.09142e-05	0.000116848
g23363_i0	11.8119	9.95243	12.2292	7.12534	6.74454	7.21371	-4.58046	1.23999e-17	1.35384e-15
g23365_i0	7.57273	8.35851	7.76134	5.80874	6.34676	6.7005	-1.61945	0.00032522	0.00239449
g23375_i0	0	0	0	7.62659	7.55164	5.44007	9.59915	1.90215e-10	5.24278e-09
g23381_i0	12.6391	13.0601	13.6116	6.91813	7.06635	6.44023	-6.33879	2.75198e-80	6.59525e-76
g23383_i0	11.6636	11.4918	9.00679	8.25162	8.24515	9.28324	-2.43365	0.000139017	0.00113591
g23399_i0	5.4069	5.75068	4.49805	6.99798	6.93711	8.924	2.66173	0.000271859	0.00204785
g23405_i0	0	0	0	7.49911	7.2408	6.75547	9.63773	7.94382e-13	3.48677e-11
g23407_i0	3.68214	3.72186	4.43397	6.02019	6.20423	5.84678	2.11283	0.000736215	0.00488004
g23424_i0	7.77467	8.66338	9.61178	0	0	0	-11.3375	4.23238e-17	4.27979e-15
g23428_i0	0	0	0	6.3851	6.56662	4.71403	8.52115	1.14369e-07	1.84201e-06
g23432_i0	0	0	0	7.39342	7.75067	4.7685	9.53719	2.16997e-09	4.89453e-08
g23441_i0	0	0	0	6.6899	7.0139	6.95653	9.33181	5.04187e-12	1.91795e-10
g23442_i0	6.37272	6.44919	5.70174	0	0	0	-8.65895	3.83144e-09	8.18382e-08
g23455_i0	9.25632	8.00038	9.22129	7.53779	7.5294	7.44868	-1.43046	0.000778374	0.00511843
g23463_i0	0	0	0	7.2517	7.28573	5.74179	9.35327	1.52025e-10	4.27623e-09
g23468_i0	12.2319	13.7144	12.7171	11.4064	11.4134	11.573	-1.5578	7.39553e-05	0.000646616
g23477_i0	5.78788	7.74418	8.32654	3.56245	0.96865	4.18328	-4.34686	1.30052e-05	0.000136812
g23481_i0	5.56554	6.86848	7.17317	0	0	0	-9.13748	7.38167e-10	1.81721e-08
g2348_i0	0	0	0	8.44309	8.35465	7.23321	10.55	2.22352e-15	1.57656e-13
g23496_i0	8.47608	8.34505	7.93342	6.89449	6.856	7.28083	-1.25266	0.000215583	0.00167609
g23502_i0	7.66676	8.34955	7.70815	5.97581	5.91491	6.42336	-1.83577	8.65297e-06	9.47191e-05
g23506_i0	5.02517	6.06724	5.4002	7.53779	7.3207	7.80848	2.03017	1.84902e-05	0.000187885
g23511_i0	0	0	0	8.1995	7.84377	5.37134	10.0002	6.29519e-11	1.92802e-09
g23513_i0	8.03009	7.03424	8.44912	2.3023	1.54301	0	-6.97415	3.81797e-15	2.58109e-13
g23514_i0	0	0	0	6.60503	6.95947	2.81948	8.68492	2.80545e-06	3.41116e-05
g23531_i0	10.6623	8.16777	10.9768	7.64088	7.58798	5.94464	-3.12102	1.22873e-05	0.00013001
g23566_i0	0	0	0	5.97581	5.71914	5.40611	8.14184	1.45864e-07	2.29733e-06
g23574_i0	7.95179	8.74765	8.37	9.57164	9.46221	9.32245	1.06544	0.000435252	0.00309297
g23575_i0	9.13755	9.87023	9.62619	8.54154	8.3205	8.74542	-1.03163	0.000709245	0.00473729
g2357_i0	0	2.01743	3.882	7.89438	7.75707	9.38043	6.05443	1.40111e-09	3.26636e-08
g23594_i0	6.20925	7.27097	4.14473	0	0	0	-8.80771	2.41023e-07	3.65007e-06
g23596_i0	0	0	0	7.5454	7.02454	5.50567	9.35519	4.61161e-10	1.18902e-08
g2359_i0	7.93444	7.76455	8.23079	6.78299	6.75736	5.56842	-1.53072	0.00121686	0.00752779
g23609_i0	6.82583	7.0117	6.97352	8.7796	8.37142	8.85645	1.75333	3.68698e-09	7.91405e-08
g23619_i0	0	0	0	7.64797	7.79486	8.15874	10.3277	8.96159e-16	6.91688e-14
g23629_i0	0	0	0	6.54553	6.75736	6.40628	9.01234	8.78653e-11	2.60128e-09
g23632_i0	0	0	0	6.16558	6.34676	4.33536	8.27815	7.4429e-07	1.01866e-05
g23633_i0	0	0	0	5.70381	5.93762	5.65771	8.19553	7.72093e-08	1.28542e-06
g23641_i0	8.26563	8.33601	8.50477	9.82094	9.53101	9.48375	1.24993	7.04086e-08	1.18122e-06
g23652_i0	0	0	0	8.18007	8.62676	6.20376	10.4279	6.5489e-13	2.92268e-11
g23657_i0	3.44141	7.26145	1.56723	0	0	0	-8.24192	0.000251727	0.00191577
g2365_i0	1.57177	0	0	10.9978	10.8495	8.32697	11.0493	9.91197e-19	1.36914e-16
g23714_i0	10.5726	11.6156	11.2998	13.0644	13.0402	12.7146	1.72356	3.96129e-08	6.98046e-07
g23715_i0	9.32671	8.66338	8.64581	10.9282	10.8277	11.4048	2.16346	3.77098e-12	1.45999e-10
g23737_i0	7.90506	7.22271	6.25906	5.40226	4.69389	4.26132	-2.45512	0.000198508	0.00156055
g2374_i0	7.88112	7.83687	7.84379	10.0388	9.96319	9.35619	1.9674	7.01622e-12	2.57894e-10
g23750_i0	0	0	0	5.80874	6.02502	4.53708	8.00926	1.4859e-06	1.91969e-05
g23777_i0	0	0	0	7.09454	7.1465	5.37134	9.17283	1.17256e-09	2.77271e-08
g23785_i0	5.47246	5.69517	6.34868	0	0	0	-8.33118	6.18245e-08	1.04896e-06
g23796_i0	7.79404	9.1729	6.75492	4.36892	2.94468	3.01237	-4.75726	2.59732e-09	5.75819e-08
g23797_i0	0	0	0	6.16558	6.14693	5.7143	8.45165	1.20525e-08	2.35984e-07
g2381_i0	0	0	0	10.2861	10.2898	7.82785	12.2773	8.33312e-19	1.16448e-16
g23827_i0	7.60962	7.37178	5.90449	5.06361	5.36438	4.40578	-2.16932	0.0010711	0.00675066
g23831_i0	6.8507	7.3981	6.38302	1.9816	4.332	4.26132	-3.17821	7.18845e-05	0.000630812
g23832_i0	6.93452	6.98879	6.74175	0	0	0	-9.34725	4.22073e-12	1.62363e-10
g23834_i0	0	0	0	5.59063	6.25934	4.47292	8.03568	1.85974e-06	2.35568e-05
g23846_i0	3.15231	2.82726	5.4002	8.77314	8.59498	8.9971	4.59078	2.50248e-10	6.74234e-09
g23859_i0	3.44141	6.91782	3.43519	0	0	0	-8.00713	9.7233e-05	0.000825155
g23862_i0	0	0	0	5.53053	6.31242	5.0581	8.15125	3.89395e-07	5.67815e-06
g23864_i0	0	0	0	5.85848	5.82035	3.47228	7.80383	2.13311e-05	0.000213895
g23883_i0	7.06778	6.54651	6.49717	7.91216	7.7248	8.26201	1.26365	0.000741483	0.0049102
g23885_i0	2.30608	5.10998	4.5594	6.757	6.99237	7.03639	2.59949	0.00109989	0.00689855
g23887_i0	7.60962	8.04547	3.67582	0	0	0	-9.75658	1.3707e-08	2.64595e-07
g23893_i0	4.22914	6.32668	4.06236	0	0	0	-7.69869	4.78407e-05	0.000440041
g23894_i0	0	0	0	6.35076	6.90291	6.03628	8.90959	5.63338e-10	1.42262e-08
g23896_i0	0	0	0	5.46782	6.20423	3.01237	7.80897	4.56422e-05	0.000422087
g23898_i0	0	0	0	5.85848	6.62373	5.37134	8.47326	3.98176e-08	7.01139e-07
g23915_i0	7.15023	6.51479	6.24045	8.46333	8.62326	7.64342	1.62524	0.000427449	0.00304113
g23929_i0	0	0	0	5.78322	6.90291	5.5988	8.64841	1.71e-08	3.24217e-07
g23930_i0	14.23	13.9431	14.2027	12.5283	12.4307	12.2309	-1.72921	1.61271e-21	3.75237e-19
g2393_i0	10.3821	11.7739	10.9275	12.6487	12.6703	12.6196	1.50384	4.87206e-05	0.000446934
g23947_i0	0	0	0	6.87044	7.26792	6.83419	9.44389	2.36802e-12	9.56206e-11
g23957_i0	6.26582	10.0566	3.43519	4.62027	4.89289	4.53708	-3.9473	0.00126508	0.00778187
g23958_i0	9.48997	9.80289	5.90449	3.67776	2.53233	0	-6.6513	2.8936e-09	6.36207e-08
g2395_i0	7.57273	8.93604	7.81892	6.06325	6.59546	6.74192	-1.75451	0.000700045	0.00468237
g23960_i0	4.37343	5.15182	4.36691	8.49512	8.6372	9.25728	4.21151	3.495e-21	7.5459e-19
g23980_i0	0	0	0	6.40197	6.62373	0	8.36681	0.000832389	0.00541935
g23982_i0	0	0	0	5.75723	6.58111	5.33571	8.41428	6.25048e-08	1.06013e-06
g23984_i0	8.59493	9.73397	9.25181	7.83351	7.88523	7.68649	-1.46647	9.30564e-05	0.00079421
g23992_i0	0	0	0	9.34614	9.33544	9.35173	11.7927	4.07032e-22	1.01085e-19
g23996_i0	7.31121	8.67419	8.77751	5.14603	5.4299	6.56857	-2.55796	2.92163e-05	0.000283647
g24002_i0	6.24721	7.03424	7.84379	0	0	0	-9.64314	1.3843e-11	4.82904e-10
g24016_i0	8.15016	10.1868	7.6808	1.56862	2.27144	1.5944	-7.71934	9.07219e-18	1.01836e-15
g24028_i0	7.5876	8.44939	3.67582	2.3023	0	0	-7.13219	2.36141e-06	2.91863e-05
g24032_i0	5.37296	7.55445	0	0	0	0	-8.71142	0.000496729	0.00347066
g24033_i0	6.18989	5.77766	7.58078	3.29982	4.26177	3.71349	-3.01351	9.6837e-05	0.000822377
g24037_i0	5.11002	6.00011	3.67582	0	0	0	-7.64125	3.71581e-05	0.000350803
g24039_i0	3.15231	3.19056	2.30062	5.70381	6.08726	4.65743	2.8367	0.00107277	0.00675945
g24053_i0	7.91099	8.46192	8.76454	5.80874	4.93863	6.28074	-2.66767	8.64806e-08	1.42541e-06
g24061_i0	1.57177	2.34051	3.29793	6.3851	5.14781	5.62856	3.47483	0.000193253	0.00152524
g24084_i0	2.56845	2.60432	1.56723	4.88314	5.49257	5.26169	3.1998	0.00049088	0.00343379
g24088_i0	10.5642	11.0344	10.8855	11.8535	11.6011	12.0687	1.01298	1.5967e-05	0.000164378
g24089_i0	7.95753	9.19308	9.20458	11.8725	11.7371	12.5982	3.23316	1.01288e-14	6.28051e-13
g2408_i0	7.59498	8.05653	7.6245	9.34178	9.13884	9.60095	1.60297	2.77381e-08	5.05327e-07
g24097_i0	0	0	0	10.4142	10.392	9.43407	12.5956	1.04906e-23	3.44401e-21
g24109_i0	2.30608	0	0	7.53014	7.90841	6.50583	7.01552	2.65695e-10	7.13846e-09
g24110_i0	0	0	0	6.48349	5.91491	5.76876	8.51897	1.03771e-08	2.05957e-07
g24112_i0	0	0	0	6.0843	6.93711	4.82098	8.61834	8.96126e-08	1.47501e-06
g24113_i0	0	0	0	6.41865	6.65147	3.92009	8.49661	7.81867e-07	1.06344e-05
g24132_i0	7.75504	8.57388	3.67582	3.67776	0	2.59675	-5.17224	0.000113168	0.000945154
g24149_i0	0	0	0	5.99817	6.27725	5.37134	8.3565	4.62253e-08	8.0422e-07
g2414_i0	8.1249	7.7578	7.47331	5.90656	6.18538	6.59895	-1.56444	0.000148357	0.00120414
g24173_i0	5.70846	6.91782	1.98003	0	0	0	-8.32632	3.69451e-05	0.000349135
g24177_i0	0	0	0	5.75723	6.71855	3.47228	8.25377	5.64572e-06	6.44451e-05
g24179_i0	12.3347	12.6342	12.7811	11.4282	11.5112	9.769	-1.50378	0.000832321	0.00541935
g24180_i0	7.99705	8.4025	7.54331	10.115	10.0161	8.93892	1.7598	3.85497e-05	0.000362797
g24187_i0	0	0	0	9.24925	9.41648	8.08017	11.4725	1.28731e-18	1.71364e-16
g24204_i0	0	0	0	6.90636	7.48385	5.76876	9.31888	2.19473e-10	5.98043e-09
g24213_i0	10.1463	11.1627	11.6221	9.3742	9.35666	8.93297	-1.86498	4.5442e-06	5.26361e-05
g24222_i0	8.72505	9.30625	9.07927	10.0656	9.78686	10.7947	1.22569	0.000617086	0.00419778
g24237_i0	4.93501	0	0	7.82727	7.71169	8.57634	4.78361	0.00109929	0.0068957
g2423_i0	8.43555	8.17793	8.5733	9.52812	9.42252	10.4235	1.46296	6.91536e-05	0.000609638
g24242_i0	0	0	0	6.35076	6.41307	6.8595	8.99442	1.40878e-10	4.005e-09
g24252_i0	7.5577	9.61749	1.56723	0	0	0	-10.8098	0.000145102	0.00118039
g24255_i0	0	0	0	9.04155	8.85858	7.29944	11.0276	4.21542e-16	3.5139e-14
g24259_i0	3.68214	3.92855	2.30062	7.55298	7.55164	6.6287	3.97643	4.17358e-09	8.86327e-08
g24263_i0	0	0	0	6.9643	7.63736	6.37151	9.52307	1.11101e-11	3.93873e-10
g24267_i0	7.48012	5.38019	5.06157	0	0	0	-8.85155	1.19808e-07	1.92122e-06
g24269_i0	0	0	0	6.53027	6.44511	5.9681	8.76742	1.02033e-09	2.43918e-08
g2426_i0	9.18721	9.04829	8.48909	0	0	0	-11.4026	1.04605e-19	1.76543e-17
g24275_i0	7.00269	7.71657	7.0396	12.2721	12.1555	12.6136	5.07791	1.58058e-68	1.26265e-64
g2428_i0	0	0	0	9.94123	9.8865	7.44032	11.9019	1.79626e-17	1.91752e-15
g24294_i0	5.26608	4.34397	4.97416	7.35927	7.05601	7.06931	2.29583	2.23113e-06	2.77335e-05
g24322_i0	0	0	0	6.59038	6.89132	5.26169	8.834	6.97174e-09	1.41895e-07
g24325_i0	4.37343	4.6072	4.22266	5.73076	6.24121	6.56857	1.86071	0.00153198	0.00915374
g24355_i0	7.81946	5.02248	5.90449	8.7068	8.9674	9.74204	2.49015	0.000588208	0.00402648
g24360_i0	3.68214	0	0	8.17517	8.11674	8.03089	6.12068	1.87603e-07	2.89598e-06
g24363_i0	0	0	0	7.88841	7.7248	5.68628	9.82265	3.5298e-11	1.14703e-09
g24385_i0	6.50395	5.88078	6.27744	7.81473	8.06612	7.15358	1.49598	0.000771504	0.00508162
g24392_i0	6.77476	6.7509	6.90427	8.49119	8.75373	7.3716	1.51453	0.00111064	0.00695146
g24395_i0	6.80052	6.36276	6.29558	7.61217	7.64427	7.87205	1.21888	0.000584594	0.00400517
g24398_i0	0	0	0	8.02536	7.88523	5.62856	9.95157	2.77792e-11	9.20807e-10
g24427_i0	7.70136	7.91184	3.29793	2.56451	0	0	-6.53478	2.6412e-05	0.00025903
g24430_i0	3.15231	0	0	7.2702	7.32931	6.40628	5.64945	7.36191e-06	8.19469e-05
g24431_i0	4.30309	4.66613	4.22266	6.04188	6.31242	5.99119	1.76117	0.00149465	0.0089651
g24446_i0	8.15516	7.31767	7.11306	9.17022	9.15588	9.49994	1.68683	1.0302e-05	0.000110938
g24457_i0	5.88739	6.41524	5.55884	0	0	0	-8.44198	2.41454e-08	4.44437e-07
g24458_i0	0	0	0	6.757	6.63767	6.05831	8.94972	2.84811e-10	7.62216e-09
g24459_i0	3.30409	4.1093	2.97668	6.16558	6.22284	5.65771	2.60141	0.000226386	0.00174817
g24461_i0	9.22575	9.98027	9.53177	11.2486	11.4225	10.5706	1.51314	7.08553e-06	7.91278e-05
g24469_i0	2.30608	4.6072	5.46577	9.66719	9.28764	8.51792	4.67507	1.60131e-10	4.48057e-09
g24472_i0	4.83884	5.10998	4.61825	7.66903	8.05058	6.74192	2.75786	3.57042e-07	5.25273e-06
g24477_i0	4.83884	4.88038	4.83222	6.9643	7.13672	6.59895	2.10561	4.87765e-06	5.62267e-05
g24483_i0	12.1823	12.4931	11.6858	9.4451	9.51601	10.0708	-2.45372	2.46819e-15	1.73719e-13
g24485_i0	9.69958	9.6507	9.62798	11.2018	11.0608	10.9756	1.42383	1.25604e-17	1.36826e-15
g24501_i0	0	0	0	7.65502	7.5068	5.14301	9.56523	5.9385e-10	1.48714e-08
g24505_i0	7.14018	6.7509	6.39989	0	0	0	-9.24954	2.43512e-11	8.10541e-10
g24506_i0	0	0	0	6.22367	6.06681	3.71349	8.11252	4.72533e-06	5.45627e-05
g24508_i0	0	0	0	5.36833	6.10743	5.29917	8.0617	4.05379e-07	5.8933e-06
g24509_i0	0	0	0	5.97581	5.74512	5.18367	8.0936	2.7394e-07	4.11994e-06
g24515_i0	9.7149	9.89815	9.64046	8.14543	7.95922	8.28555	-1.62274	8.80909e-13	3.83147e-11
g24520_i0	2.79037	0	0	8.74366	9.0055	7.92096	7.63507	4.08501e-16	3.41708e-14
g24523_i0	6.96901	7.86858	7.63166	3.29982	5.49257	4.26132	-2.96222	2.52822e-05	0.000248881
g24525_i0	7.08884	7.44091	7.08203	5.59063	5.66575	5.9681	-1.48057	0.000224398	0.00173534
g24530_i0	7.47213	7.30845	7.3044	0	0	0	-9.82232	5.07131e-14	2.76534e-12
g24532_i0	5.33821	7.30845	6.27744	2.78631	2.27144	1.5944	-4.53911	6.61732e-07	9.1908e-06
g24534_i0	4.83884	6.72341	2.97668	0	0	0	-8.00266	4.65327e-05	0.000429493
g24541_i0	4.88772	5.19248	5.29592	8.81152	8.7441	8.53766	3.60519	6.65681e-28	4.25424e-25
g24557_i0	0	0	0	6.82112	7.13672	8.03089	9.86629	7.07648e-13	3.14058e-11
g24566_i0	0	0	0	5.46782	5.95997	5.9681	8.24144	6.77887e-08	1.14126e-06
g2456_i0	7.65974	8.11587	8.42047	9.31308	9.31608	10.1042	1.53315	4.18454e-05	0.000390289
g24577_i0	8.63485	8.48665	7.54331	9.77635	9.79776	10.3099	1.69061	8.63131e-06	9.45185e-05
g24586_i0	5.44005	7.04539	7.48916	2.78631	2.27144	2.81948	-4.48133	5.33481e-08	9.16497e-07
g24587_i0	4.83884	5.4821	4.61825	6.95289	7.13672	6.2234	1.82688	0.00124527	0.00767977
g24593_i0	0	0	0	6.48349	6.99237	5.56842	8.89503	2.36879e-09	5.29564e-08
g24598_i0	0	0	0	6.40197	6.63767	7.39775	9.31559	3.1854e-11	1.04218e-09
g24617_i0	4.0688	6.90564	4.61825	8.21391	8.22221	8.17395	2.47845	0.00140228	0.0084972
g24624_i0	0	0	0	6.85827	6.24121	6.2234	8.90654	4.17116e-10	1.08421e-08
g24626_i0	5.91123	6.48236	5.52848	0	0	0	-8.47275	2.26944e-08	4.20311e-07
g2463_i0	9.00811	9.1053	7.92179	6.18521	5.49257	6.29935	-2.75399	7.67561e-09	1.55297e-07
g24652_i0	5.59528	6.90564	0	0	0	0	-8.25932	0.00126373	0.00777558
g24655_i0	0	0	0	6.53027	6.7316	0	8.48539	0.000614021	0.00418049
g24661_i0	9.67193	11.0771	10.7456	7.50693	6.95947	9.22356	-2.37998	0.000172682	0.00137717
g24683_i0	5.93468	7.09984	6.4814	2.3023	4.332	3.33465	-3.14366	9.43463e-05	0.000804143
g24691_i0	0	0	0	6.0843	6.856	4.53708	8.53752	2.26028e-07	3.44366e-06
g24692_i0	0	0	0	6.74383	6.58111	5.53739	8.81028	3.01651e-09	6.61109e-08
g24693_i0	4.5046	6.36276	5.61771	1.56862	0	2.81948	-4.24269	0.00085163	0.00552735
g24695_i0	9.41274	9.39167	8.71484	10.631	10.6144	10.5678	1.39883	2.0177e-07	3.09671e-06
g24706_i0	2.30608	0	0	8.68972	8.66127	10.262	9.00789	3.31073e-19	5.0861e-17
g24709_i0	5.70846	7.13155	7.95641	3.78454	2.53233	3.47228	-3.98605	8.36282e-07	1.13113e-05
g24710_i0	0	0	0	5.43541	5.93762	5.29917	8.00456	4.53773e-07	6.51972e-06
g24714_i0	6.04655	7.19296	5.95102	2.78631	0	0	-5.52312	3.66282e-05	0.000346619
g24719_i0	6.88722	7.31767	8.14833	9.62111	9.7664	10.354	2.40749	1.78719e-08	3.37517e-07
g24721_i0	9.0246	8.28051	8.43282	7.35927	7.26792	7.61397	-1.2001	0.000552612	0.00381276
g24726_i0	1.57177	10.5604	6.12344	0	0	0	-11.5077	0.000274311	0.00206535
g24727_i0	3.88839	6.76445	6.41657	8.63369	8.56248	8.90285	2.60291	0.000148761	0.00120677
g24730_i0	0	0	0	9.02531	8.95354	6.96822	11.0192	2.41745e-15	1.70597e-13
g24731_i0	5.47246	5.54626	5.22195	7.73042	7.71169	7.7145	2.32641	5.18663e-11	1.61849e-09
g24745_i0	0	0	0	6.0843	5.82035	4.10077	7.97958	3.95923e-06	4.66151e-05
g24757_i0	0	0	0	9.19705	8.90252	7.457	11.1396	1.39124e-16	1.27502e-14
g24766_i0	6.42334	6.86848	6.18313	5.06361	4.79682	4.7685	-1.67116	0.00121198	0.00750148
g24787_i0	0	0	0	7.16541	6.80752	6.89666	9.40352	2.78112e-12	1.11178e-10
g24788_i0	4.37343	7.63041	4.49805	0	0	0	-8.77977	1.93699e-06	2.44449e-05
g24789_i0	0	0	0	7.568	7.55899	5.89654	9.63018	2.95753e-11	9.73608e-10
g24793_i0	4.73579	6.59281	5.64627	2.3023	2.27144	3.18249	-3.42853	0.00021241	0.00165411
g24795_i0	0	0	0	6.63388	6.69209	5.33571	8.77313	6.61153e-09	1.35195e-07
g24810_i0	0	0	0	8.21867	8.23602	6.9798	10.3627	1.53809e-14	9.24995e-13
g24814_i0	2.30608	3.72186	3.78259	6.9414	7.18496	5.37134	3.40899	3.72536e-05	0.000351635
g24821_i0	0	0	0	6.92981	6.7316	5.7143	8.98299	7.85954e-10	1.92496e-08
g24825_i0	0	0	0	6.35076	6.41307	3.01237	8.2911	7.81915e-06	8.65742e-05
g24834_i0	10.2493	10.0771	9.79352	9.01986	9.1583	8.01408	-1.24099	0.000880661	0.00568804
g24838_i0	0	0	0	8.69999	8.78537	5.89654	10.7011	7.61837e-13	3.3583e-11
g24847_i0	7.95179	7.40676	5.90449	0	1.95272	0	-7.3433	2.48584e-09	5.53666e-08
g24851_i0	9.32227	10.1993	9.07403	10.7892	10.9451	12.4155	1.96808	0.000157303	0.00126846
g24854_i0	8.17006	8.53093	9.07665	9.6461	9.52353	10.5953	1.3666	0.00117095	0.00728044
g24858_i0	6.58029	9.93456	3.43519	0	0	1.5944	-9.08543	1.37869e-07	2.18165e-06
g24859_i0	5.26608	0	1.56723	9.28607	9.41648	6.18386	5.12523	0.000131076	0.00107782
g24868_i0	2.56845	0	0	5.06361	4.89289	7.02525	5.26699	0.000594734	0.00406535
g24896_i0	5.88739	6.98879	5.80668	0	0	0	-8.78409	5.284e-09	1.09925e-07
g24900_i0	0	0	0	5.75723	6.20423	5.0581	8.17072	2.63623e-07	3.97599e-06
g24903_i0	4.0688	7.42394	6.51276	10.8154	10.7954	9.0802	3.8951	3.73883e-07	5.47194e-06
g24909_i0	10.9161	9.45987	8.50477	3.78454	5.14781	6.01391	-4.75735	1.0318e-10	3.01925e-09
g24912_i0	0	0	0	9.02803	8.83761	6.96822	10.9711	2.90937e-15	2.01225e-13
g24916_i0	1.57177	0	0	7.71024	7.57355	5.76876	7.82946	4.47219e-09	9.42226e-08
g24920_i0	6.58029	6.41524	5.83176	0	0	0	-8.75874	1.60741e-09	3.71122e-08
g24922_i0	0	0	0	5.06361	5.74512	2.33325	7.34343	0.000412511	0.00295017
g24925_i0	0	0	0	6.74383	6.58111	5.94464	8.89633	5.43025e-10	1.37701e-08
g24926_i0	10.5222	11.5643	11.2266	13.0955	13.041	12.6947	1.78842	1.5326e-08	2.93015e-07
g24933_i0	8.63843	9.74084	8.96205	7.70346	7.47611	7.96827	-1.46493	0.000231519	0.00178407
g24935_i0	3.15231	0	0	9.3264	9.20115	8.32243	7.61038	1.51077e-15	1.09271e-13
g24953_i0	0	0	0	11.2042	11.0575	9.29951	13.1868	1.13732e-23	3.68331e-21
g24955_i0	0	0	0	10.2055	9.96871	7.99707	12.1154	5.06635e-19	7.36151e-17
g2495_i0	11.2352	10.9142	10.2331	0	0	0	-13.3182	8.04646e-27	4.28528e-24
g24965_i0	5.33821	3.19056	3.67582	8.29742	7.94248	5.14301	3.31978	0.000503431	0.00351236
g24967_i0	0	0	0	7.56051	7.42882	5.22321	9.49291	5.93842e-10	1.48714e-08
g24972_i0	6.99155	6.66682	6.51276	0	0	0	-9.19145	2.39172e-11	7.97758e-10
g24974_i0	5.59528	6.04521	6.52819	4.06434	4.332	3.71349	-2.11487	0.00102959	0.00652076
g2497_i0	9.77785	9.35183	9.33968	7.4754	8.06612	6.18386	-2.07685	3.63096e-05	0.000343808
g24985_i0	4.0688	0	0	9.74198	9.70155	8.15363	6.96355	0.000541206	0.00374322
g24986_i0	7.14018	6.92989	6.5883	8.06827	8.0296	7.98562	1.13116	0.000390654	0.00281443
g24990_i0	8.49197	8.66338	8.38278	0	0	0	-10.9807	1.22224e-18	1.65489e-16
g24992_i0	0	0	0	8.63726	8.6021	6.90883	10.6856	8.59652e-15	5.42872e-13
g25023_i0	3.78895	4.82973	5.22195	8.24696	7.71169	8.51792	3.51737	3.4803e-11	1.13248e-09
g25044_i0	10.6918	9.57583	10.9768	8.72702	8.68495	9.04477	-1.70324	2.34561e-05	0.000233107
g25045_i0	7.24708	9.45987	9.52794	5.80874	6.14693	6.9798	-2.66977	4.96898e-05	0.000454606
g25061_i0	10.1375	10.8989	9.44503	11.6098	11.6637	12.6254	1.76598	0.000101612	0.000858514
g25074_i0	0	1.60047	1.56723	8.4593	8.36724	8.31787	7.97043	3.51606e-22	8.82348e-20
g25080_i0	7.32902	7.22271	6.70149	5.10541	5.22367	5.99119	-1.63584	0.00127036	0.00780633
g25082_i0	0	0	0	7.27936	7.30332	5.18367	9.30295	1.34665e-09	3.1563e-08
g25085_i0	3.15231	5.85568	2.78451	0	0	0	-7.02535	0.00162927	0.00965066
g25096_i0	8.72841	8.98315	8.7316	7.99788	7.69179	7.68649	-1.02305	9.03588e-05	0.000774497
g25101_i0	7.2187	6.44919	7.58078	8.84584	8.72791	8.0197	1.42486	0.0015062	0.00902759
g25112_i0	0	0	0	5.70381	6.16629	3.59792	7.92156	1.22874e-05	0.00013001
g25120_i0	8.72505	7.73733	7.97904	9.58832	9.55324	9.03924	1.20634	0.00139079	0.00843528
g25128_i0	9.96318	8.78801	8.90411	0	0	0	-11.7865	6.88549e-20	1.19576e-17
g25141_i0	6.74853	7.23249	5.88065	0	0	0	-9.17602	2.35201e-10	6.37276e-09
g2514_i0	6.81323	6.44919	7.5955	3.88396	4.89289	4.65743	-2.54818	3.1706e-05	0.000305099
g25161_i0	6.24721	4.66613	6.85619	8.35487	8.6021	8.21866	2.23798	0.000153669	0.00124187
[truncated: 4,805 more rows]
